# Supplementary material for: A physical wiring diagram for the human immune system
Source: Nature. 2022 Aug 3;608(7922):397–404. doi: 10.1038/s41586-022-05028-x (PMC9365698; doi:10.1038/s41586-022-05028-x)
Supplement: Supplementary file 6 — Source Data Figs. 1–4 [file 41586_2022_5028_MOESM6_ESM.xlsx]

## Sheet: Figure1_ROC
FPR	TPR	Thresh
0	0	4.86965
0	0.00847458	4.73535
0	0.0169492	4.51441
0	0.0254237	4.47818
0	0.0338983	4.28489
0	0.0423729	4.2769
0	0.0508475	4.27615
0	0.059322	4.22371
0	0.0677966	4.17065
0	0.0762712	4.14457
0	0.0847458	4.1315
0	0.0932203	4.03008
0	0.101695	4.0241
0	0.110169	3.79022
0	0.118644	3.7335
0	0.127119	3.69822
0	0.135593	3.61081
0	0.144068	3.4509
0	0.152542	3.35213
0	0.161017	3.25244
0	0.169492	3.20998
0	0.177966	3.20192
0	0.186441	3.18925
0	0.194915	3.05215
0	0.20339	2.9436
0	0.211864	2.90628
0	0.220339	2.85979
0	0.228814	2.8
0	0.237288	2.7303
0	0.245763	2.6629
0	0.254237	2.50675
0	0.262712	2.37604
0	0.271186	2.32848
0	0.279661	2.32035
0	0.288136	2.21037
0	0.29661	2.11975
0	0.305085	2.10755
0	0.313559	2.089
0	0.322034	1.9999
0	0.330508	1.92721
0	0.338983	1.82225
0.002	0.338983	1.7928
0.002	0.347458	1.68406
0.002	0.355932	1.4782
0.002	0.364407	1.46147
0.002	0.372881	1.312
0.002	0.381356	1.1793
0.002	0.389831	1.15973
0.002	0.398305	1.1526
0.002	0.40678	1.14044
0.002	0.415254	0.96465
0.002	0.423729	0.957082
0.002	0.432203	0.95203
0.002	0.440678	0.83707
0.002	0.449153	0.650197
0.002	0.457627	0.632475
0.002	0.466102	0.632105
0.002	0.474576	0.589625
0.002	0.483051	0.569225
0.004	0.483051	0.49545
0.004	0.491525	0.423376
0.004	0.5	0.365311
0.004	0.508475	0.2776
0.006	0.508475	0.26529
0.006	0.516949	0.264846
0.006	0.525424	0.25915
0.008	0.525424	0.2244
0.01	0.525424	0.218125
0.012	0.525424	0.205275
0.014	0.525424	0.1894
0.016	0.525424	0.184117
0.016	0.533898	0.183581
0.016	0.542373	0.180575
0.018	0.542373	0.175542
0.018	0.550847	0.17452
0.02	0.550847	0.16545
0.022	0.550847	0.162625
0.024	0.550847	0.16
0.026	0.550847	0.152075
0.028	0.550847	0.151986
0.028	0.559322	0.1439
0.03	0.559322	0.14375
0.032	0.559322	0.1371
0.034	0.559322	0.12695
0.036	0.559322	0.12625
0.038	0.559322	0.12355
0.04	0.559322	0.12285
0.042	0.559322	0.122675
0.044	0.559322	0.117375
0.046	0.559322	0.1031
0.046	0.567797	0.102575
0.048	0.567797	0.10095
0.05	0.567797	0.0999
0.052	0.567797	0.0985
0.054	0.567797	0.09725
0.056	0.567797	0.096275
0.058	0.567797	0.09465
0.06	0.567797	0.09325
0.062	0.567797	0.0911
0.064	0.567797	0.0901
0.066	0.567797	0.089575
0.068	0.567797	0.086925
0.07	0.567797	0.08445
0.072	0.567797	0.0831
0.074	0.567797	0.08225
0.076	0.567797	0.0806387
0.078	0.567797	0.08035
0.08	0.567797	0.08
0.082	0.567797	0.079875
0.084	0.567797	0.078775
0.084	0.576271	0.07775
0.086	0.576271	0.0770925
0.086	0.584746	0.0748
0.088	0.584746	0.072625
0.09	0.584746	0.0713
0.092	0.584746	0.070475
0.094	0.584746	0.06885
0.096	0.584746	0.067025
0.098	0.584746	0.0663
0.1	0.584746	0.065575
0.102	0.584746	0.06525
0.104	0.584746	0.0648475
0.104	0.59322	0.064675
0.106	0.59322	0.06375
0.108	0.59322	0.06295
0.11	0.59322	0.0617987
0.112	0.59322	0.05985
0.112	0.601695	0.0595
0.114	0.601695	0.05925
0.116	0.601695	0.05855
0.118	0.601695	0.0556
0.12	0.601695	0.055215
0.12	0.610169	0.055125
0.122	0.610169	0.054175
0.124	0.610169	0.052675
0.126	0.610169	0.052475
0.128	0.610169	0.05015
0.13	0.610169	0.049525
0.132	0.610169	0.04895
0.134	0.610169	0.04775
0.136	0.610169	0.04745
0.138	0.610169	0.047425
0.14	0.610169	0.04726
0.142	0.610169	0.046575
0.144	0.610169	0.0462825
0.144	0.618644	0.046125
0.146	0.618644	0.0446
0.148	0.618644	0.043425
0.15	0.618644	0.043225
0.152	0.618644	0.043
0.154	0.618644	0.0429
0.156	0.618644	0.04225
0.158	0.618644	0.0421
0.16	0.618644	0.0417
0.162	0.618644	0.040125
0.164	0.618644	0.0392
0.166	0.618644	0.0391813
0.168	0.618644	0.03915
0.17	0.618644	0.038775
0.172	0.618644	0.03765
0.174	0.618644	0.03655
0.176	0.618644	0.033875
0.178	0.618644	0.0330688
0.178	0.627119	0.0327
0.18	0.627119	0.0325
0.182	0.627119	0.031875
0.184	0.627119	0.03145
0.184	0.635593	0.0313413
0.184	0.644068	0.03125
0.186	0.644068	0.030275
0.188	0.644068	0.0299
0.19	0.644068	0.027975
0.192	0.644068	0.0273562
0.194	0.644068	0.027
0.196	0.644068	0.0268
0.198	0.644068	0.0260613
0.2	0.644068	0.025925
0.2	0.652542	0.025575
0.202	0.652542	0.02545
0.204	0.652542	0.0240512
0.204	0.661017	0.02405
0.206	0.661017	0.023595
0.208	0.661017	0.023325
0.21	0.661017	0.02315
0.21	0.669492	0.021575
0.212	0.669492	0.02155
0.214	0.669492	0.0213
0.216	0.669492	0.021125
0.218	0.669492	0.020875
0.22	0.669492	0.0206425
0.222	0.669492	0.020525
0.224	0.669492	0.0204
0.226	0.669492	0.0195875
0.228	0.669492	0.019525
0.23	0.669492	0.0194
0.232	0.669492	0.019375
0.232	0.677966	0.0193
0.234	0.677966	0.0191
0.236	0.677966	0.019075
0.238	0.677966	0.018775
0.24	0.677966	0.01875
0.242	0.677966	0.0183
0.244	0.677966	0.018125
0.246	0.677966	0.01775
0.248	0.677966	0.017375
0.25	0.677966	0.017125
0.252	0.677966	0.017075
0.254	0.677966	0.01704
0.254	0.686441	0.0168
0.256	0.686441	0.01655
0.258	0.686441	0.016525
0.26	0.686441	0.0165
0.262	0.686441	0.016425
0.264	0.686441	0.0163725
0.266	0.686441	0.016275
0.266	0.694915	0.015975
0.268	0.694915	0.015525
0.27	0.694915	0.01525
0.27	0.70339	0.01525
0.272	0.70339	0.01495
0.274	0.70339	0.014525
0.276	0.70339	0.01445
0.278	0.70339	0.014
0.28	0.70339	0.014
0.282	0.70339	0.013975
0.284	0.70339	0.013775
0.286	0.70339	0.0134575
0.288	0.70339	0.01345
0.29	0.70339	0.0133075
0.292	0.70339	0.0133
0.294	0.70339	0.0133
0.296	0.70339	0.01325
0.298	0.70339	0.012925
0.3	0.70339	0.012725
0.302	0.70339	0.0126
0.304	0.70339	0.0126
0.306	0.70339	0.01245
0.308	0.70339	0.012125
0.31	0.70339	0.012
0.312	0.70339	0.0119
0.314	0.70339	0.01185
0.316	0.70339	0.0118
0.318	0.70339	0.0118
0.32	0.70339	0.011725
0.322	0.70339	0.0113
0.324	0.70339	0.011215
0.324	0.711864	0.0111
0.326	0.711864	0.010775
0.328	0.711864	0.01075
0.33	0.711864	0.0107
0.332	0.711864	0.010675
0.334	0.711864	0.010625
0.336	0.711864	0.01055
0.338	0.711864	0.01055
0.338	0.720339	0.010425
0.34	0.720339	0.010425
0.342	0.720339	0.010325
0.344	0.720339	0.01025
0.346	0.720339	0.010225
0.348	0.720339	0.0101925
0.35	0.720339	0.0101
0.352	0.720339	0.01
0.354	0.720339	0.009725
0.356	0.720339	0.0097
0.358	0.720339	0.0097
0.36	0.720339	0.0096375
0.362	0.720339	0.0095
0.364	0.720339	0.0093825
0.364	0.728814	0.00935
0.366	0.728814	0.009325
0.368	0.728814	0.009025
0.37	0.728814	0.008975
0.372	0.728814	0.00895
0.374	0.728814	0.00895
0.376	0.728814	0.008925
0.376	0.737288	0.0089
0.378	0.737288	0.00885
0.38	0.737288	0.00885
0.382	0.737288	0.0088
0.384	0.737288	0.00875
0.386	0.737288	0.008725
0.388	0.737288	0.008725
0.39	0.737288	0.0087
0.392	0.737288	0.00845
0.394	0.737288	0.0084
0.396	0.737288	0.0082
0.398	0.737288	0.008075
0.4	0.737288	0.00789
0.402	0.737288	0.00785
0.404	0.737288	0.0078
0.404	0.745763	0.00765
0.406	0.745763	0.0075175
0.408	0.745763	0.0075
0.41	0.745763	0.0075
0.412	0.745763	0.007425
0.414	0.745763	0.007375
0.416	0.745763	0.007375
0.418	0.745763	0.007325
0.42	0.745763	0.0073
0.422	0.745763	0.0073
0.424	0.745763	0.007175
0.426	0.745763	0.007025
0.426	0.754237	0.00681125
0.426	0.762712	0.0068
0.428	0.762712	0.006775
0.43	0.762712	0.00676875
0.432	0.762712	0.00675
0.434	0.762712	0.006675
0.436	0.762712	0.0066
0.438	0.762712	0.006525
0.438	0.771186	0.0065
0.44	0.771186	0.006475
0.442	0.771186	0.006225
0.444	0.771186	0.0062
0.446	0.771186	0.0061
0.448	0.771186	0.006025
0.45	0.771186	0.006
0.452	0.771186	0.00568125
0.454	0.771186	0.00565
0.454	0.779661	0.00555
0.456	0.779661	0.0055425
0.458	0.779661	0.005525
0.46	0.779661	0.005425
0.462	0.779661	0.005425
0.464	0.779661	0.005375
0.466	0.779661	0.00535
0.468	0.779661	0.0053
0.47	0.779661	0.005275
0.472	0.779661	0.005225
0.474	0.779661	0.0052
0.476	0.779661	0.00509875
0.478	0.779661	0.004925
0.48	0.779661	0.0049
0.482	0.779661	0.0048
0.484	0.779661	0.0048
0.486	0.779661	0.00471375
0.488	0.779661	0.0047
0.49	0.779661	0.00465875
0.492	0.779661	0.004575
0.494	0.779661	0.0045
0.496	0.779661	0.004325
0.498	0.779661	0.0043
0.5	0.779661	0.0043
0.502	0.779661	0.00428
0.504	0.779661	0.0042425
0.506	0.779661	0.004175
0.508	0.779661	0.00415
0.51	0.779661	0.00414875
0.512	0.779661	0.0041
0.514	0.779661	0.0041
0.518	0.779661	0.004
0.518	0.788136	0.004
0.522	0.788136	0.00395
0.524	0.788136	0.00382375
0.526	0.788136	0.00379625
0.528	0.788136	0.003625
0.53	0.788136	0.0036
0.532	0.788136	0.00355
0.534	0.788136	0.003525
0.536	0.788136	0.0035
0.536	0.79661	0.003475
0.538	0.79661	0.00339875
0.54	0.79661	0.00338875
0.542	0.79661	0.003375
0.542	0.805085	0.003325
0.544	0.805085	0.00328
0.544	0.813559	0.00325
0.546	0.813559	0.00325
0.548	0.813559	0.00314625
0.548	0.822034	0.003125
0.55	0.822034	0.0031
0.552	0.822034	0.003075
0.554	0.822034	0.003
0.556	0.822034	0.002975
0.556	0.830508	0.00294125
0.558	0.830508	0.0029
0.56	0.830508	0.00285
0.562	0.830508	0.00285
0.564	0.830508	0.002825
0.566	0.830508	0.0028
0.568	0.830508	0.0028
0.57	0.830508	0.0028
0.572	0.830508	0.002725
0.574	0.830508	0.0027125
0.576	0.830508	0.0027
0.578	0.830508	0.00268
0.58	0.830508	0.002675
0.582	0.830508	0.002675
0.584	0.830508	0.00265875
0.586	0.830508	0.00265
0.588	0.830508	0.0026
0.59	0.830508	0.0025
0.592	0.830508	0.0023
0.594	0.830508	0.00229125
0.596	0.830508	0.0022
0.596	0.838983	0.002125
0.598	0.838983	0.0021
0.6	0.838983	0.002095
0.602	0.838983	0.002
0.604	0.838983	0.002
0.606	0.838983	0.00187625
0.608	0.838983	0.0018
0.61	0.838983	0.0018
0.612	0.838983	0.001775
0.614	0.838983	0.001745
0.616	0.838983	0.001725
0.618	0.838983	0.001725
0.618	0.847458	0.0017
0.62	0.847458	0.0017
0.622	0.847458	0.00165
0.624	0.847458	0.0016
0.626	0.847458	0.0016
0.628	0.847458	0.001555
0.628	0.855932	0.00155
0.63	0.855932	0.00155
0.632	0.855932	0.001525
0.634	0.855932	0.0015
0.636	0.855932	0.0015
0.638	0.855932	0.001475
0.64	0.855932	0.00145625
0.64	0.864407	0.00145
0.642	0.864407	0.00136
0.644	0.864407	0.00135
0.646	0.864407	0.001325
0.65	0.864407	0.00131375
0.652	0.864407	0.00129
0.654	0.864407	0.00128375
0.656	0.864407	0.001255
0.656	0.872881	0.001255
0.656	0.881356	0.0012
0.658	0.881356	0.00115
0.66	0.881356	0.00115
0.662	0.881356	0.0011
0.664	0.881356	0.0010925
0.666	0.881356	0.00094
0.668	0.881356	0.00086125
0.668	0.889831	0.0007
0.67	0.889831	0.00065
0.672	0.889831	0.000625
0.674	0.889831	0.0006
0.676	0.889831	0.000575
0.678	0.889831	0.00055625
0.68	0.889831	0.00055
0.682	0.889831	0.000475
0.684	0.889831	0.00045
0.686	0.889831	0.000425
0.688	0.889831	0.00038125
0.69	0.889831	0.00035
0.694	0.889831	0.00035
0.696	0.889831	0.00032
0.698	0.889831	0.0003
0.7	0.889831	0.00025
0.702	0.889831	0.00024
0.704	0.889831	0.000225
0.706	0.889831	0.0002
0.708	0.889831	0.0002
0.71	0.889831	0.000175
0.712	0.889831	0.00017
0.714	0.889831	0.000125
0.716	0.889831	7.5e-05
0.718	0.889831	2.5e-05
0.72	0.889831	0
1	1	0

## Sheet: Figure1_heatmap
Prey	Bait	Value	Expected.primary
ALCAM	ALCAM	0	1
ALCAM	AMICA1	0	0
ALCAM	APLP2	0	0
ALCAM	APP	0	0
ALCAM	BST2	0	0
ALCAM	BTLA	0	0
ALCAM	C10orf54	0	0
ALCAM	CADM1	0	0
ALCAM	CD160	0	0
ALCAM	CD177	0	0
ALCAM	CD1B-B2M	0	0
ALCAM	CD1D-B2M	0	0
ALCAM	CD2	0	0
ALCAM	CD200	0	0
ALCAM	CD200R1	0	0
ALCAM	CD209	0	0
ALCAM	CD22	0	0
ALCAM	CD226	0	0
ALCAM	CD24	0	0
ALCAM	CD248	0	0
ALCAM	CD27	0	0
ALCAM	CD274	0	0
ALCAM	CD28	0	0
ALCAM	CD320	0	0
ALCAM	CD34	0	0
ALCAM	CD38	0	0
ALCAM	CD40	0	0
ALCAM	CD40LG	0	0
ALCAM	CD44	0	0
ALCAM	CD46	0	0
ALCAM	CD47	0	0
ALCAM	CD48	0	0
ALCAM	CD52	0	0
ALCAM	CD55	0	0
ALCAM	CD58	0	0
ALCAM	CD6	0.562851	1
ALCAM	CD70	0	0
ALCAM	CD72	0	0
ALCAM	CD74	0	0
ALCAM	CD80	0	0
ALCAM	CD84	0	0
ALCAM	CD86	0	0
ALCAM	CD8B-CD8A	0	0
ALCAM	CD93	0	0
ALCAM	CD96	0	0
ALCAM	CD97	0	0
ALCAM	CDH1	0	0
ALCAM	CDH2	0	0
ALCAM	CEACAM1	0	0
ALCAM	CEACAM5	0	0
ALCAM	CEACAM6	0	0
ALCAM	CEACAM8	0	0
ALCAM	CHL1	0	0
ALCAM	CLC4M	0	0
ALCAM	CLEC2B	0	0
ALCAM	CLEC2D	0	0
ALCAM	CNTN1	0	0
ALCAM	CR2	0	0
ALCAM	CRTAM	0	0
ALCAM	CSF1	0	0
ALCAM	CSF1R	0	0
ALCAM	CTLA4	0	0
ALCAM	DSC1	0	0
ALCAM	DSC2	0	0
ALCAM	DSC3	0	0
ALCAM	DSG1	0	0
ALCAM	DSG2	0	0
ALCAM	EFNB1	0	0
ALCAM	EPHA2	0	0
ALCAM	EPHA4	0	0
ALCAM	EPHB1	0	0
ALCAM	EPHB2	0	0
ALCAM	ESAM	0	0
ALCAM	F11R	0	0
ALCAM	FAS	0	0
ALCAM	FASLG	0	0
ALCAM	FCER2	0	0
ALCAM	FGFR1	0	0
ALCAM	FGFR2	0	0
ALCAM	FGFR4	0	0
ALCAM	FLT3LG	0	0
ALCAM	GLG1	0	0
ALCAM	GP1BA-GP1BB	0	0
ALCAM	HLA-E-B2M	0	0
ALCAM	HLA-F-B2M	0	0
ALCAM	HLA-G-B2M	0	0
ALCAM	ICAM1	0	0
ALCAM	ICAM2	0	0
ALCAM	ICAM3	0	0
ALCAM	ICAM4	0	0
ALCAM	ICOS	0	0
ALCAM	ICOSLG	0	0
ALCAM	IFNGR1	0	0
ALCAM	IL1RAP	0	0
ALCAM	IL6R	0	0
ALCAM	IL6ST	0	0
ALCAM	ITGA2-ITGB1	0	0
ALCAM	ITGA2B-ITGB3	0	0
ALCAM	ITGA4-ITGB7	0	0
ALCAM	ITGA5-ITGB1	0	0
ALCAM	ITGAD-ITGB2	0	0
ALCAM	ITGAL-ITGB2	0	0
ALCAM	ITGAM-ITGB2	0	0
ALCAM	ITGAV-ITGB3	0	0
ALCAM	ITGAX-ITGB2	0	0
ALCAM	JAG1	0	0
ALCAM	JAG2	0	0
ALCAM	JAM2	0	0
ALCAM	JAM3	0	0
ALCAM	KIR2DL5A	0	0
ALCAM	KIR3DL2	0	0
ALCAM	KIR3DS1	0	0
ALCAM	KLRB1	0	0
ALCAM	KLRC1-KLRD1	0	0
ALCAM	KLRC2-KLRD1	0	0
ALCAM	KLRG1	0	0
ALCAM	KLRK1	0	0
ALCAM	L1CAM	0	0
ALCAM	LAIR1	0	0
ALCAM	LILRA4	0	0
ALCAM	LILRB1	0	0
ALCAM	LILRB2	0	0
ALCAM	LILRB4	0	0
ALCAM	LRP10	0	0
ALCAM	LY9	0	0
ALCAM	LYAM2	0	0
ALCAM	MCAM	0	0
ALCAM	MPZL1	0	0
ALCAM	MRC1	0	0
ALCAM	NCAM1	0	0
ALCAM	NECT3	0	0
ALCAM	NRCAM	0	0
ALCAM	OLR1	0	0
ALCAM	PD1L2	0	0
ALCAM	PDCD1	0	0
ALCAM	PECAM1	0	0
ALCAM	PI16	0	0
ALCAM	PIGR	0	0
ALCAM	PLAUR	0	0
ALCAM	PLX4	0	0
ALCAM	PLXNB2	0	0
ALCAM	PLXNB3	0	0
ALCAM	PLXNC1	0	0
ALCAM	PLXND1	0	0
ALCAM	PODXL	0	0
ALCAM	PTPRC	0	0
ALCAM	PTPRF	0	0
ALCAM	PVR	0	0
ALCAM	PVRL1	0	0
ALCAM	PVRL2	0	0
ALCAM	SDC1	0	0
ALCAM	SELL	0	0
ALCAM	SELP	0	0
ALCAM	SELPLG	0	0
ALCAM	SEMA4A	0	0
ALCAM	SEMA4C	0	0
ALCAM	SEMA4D	0	0
ALCAM	SEMA7A	0	0
ALCAM	SIGLEC1	0	0
ALCAM	SIGLEC10	0	0
ALCAM	SIRPA	0	0
ALCAM	SIRPG	0	0
ALCAM	SLAMF1	0	0
ALCAM	SLAMF6	0	0
ALCAM	SLAMF7	0	0
ALCAM	SLAMF8	0	0
ALCAM	SLITRK4	0	0
ALCAM	SPN	0	0
ALCAM	TGFBR3	0	0
ALCAM	THY1	0	0
ALCAM	TIGIT	0	0
ALCAM	TNF	0	0
ALCAM	TNFL8	0	0
ALCAM	TNFRSF10A	0	0
ALCAM	TNFRSF10C	0	0
ALCAM	TNFRSF13B	0	0
ALCAM	TNFRSF13C	0	0
ALCAM	TNFRSF14	0	0
ALCAM	TNFRSF17	0	0
ALCAM	TNFRSF1B	0	0
ALCAM	TNFRSF21	0	0
ALCAM	TNFRSF4	0	0
ALCAM	TNFRSF8	0	0
ALCAM	TNFRSF9	0	0
ALCAM	TNFSF10	0	0
ALCAM	TNFSF11	0	0
ALCAM	TNFSF12	0	0
ALCAM	TNFSF13	0	0
ALCAM	TNFSF13B	0	0
ALCAM	TNFSF4	0	0
ALCAM	TNFSF9	0	0
ALCAM	TNR11	0	0
ALCAM	TNR12	0	0
ALCAM	TNR16	0	0
ALCAM	TNR1A	0	0
ALCAM	TR10B	0	0
ALCAM	TR10D	0	0
ALCAM	ULBP3	0	0
ALCAM	VASN	0	0
ALCAM	VCAM1	0	0
AMICA1	ALCAM	0	0
AMICA1	AMICA1	0	0
AMICA1	APLP2	0	0
AMICA1	APP	0	0
AMICA1	BST2	0	0
AMICA1	BTLA	0	0
AMICA1	C10orf54	0	0
AMICA1	CADM1	0	0
AMICA1	CD160	0	0
AMICA1	CD177	0	0
AMICA1	CD1B-B2M	0	0
AMICA1	CD1D-B2M	0	0
AMICA1	CD2	0	0
AMICA1	CD200	0	0
AMICA1	CD200R1	0	0
AMICA1	CD209	0	0
AMICA1	CD22	0	0
AMICA1	CD226	0	0
AMICA1	CD24	0	0
AMICA1	CD248	0	0
AMICA1	CD27	0	0
AMICA1	CD274	0	0
AMICA1	CD28	0	0
AMICA1	CD320	0	0
AMICA1	CD34	0	0
AMICA1	CD38	0	0
AMICA1	CD40	0	0
AMICA1	CD40LG	0	0
AMICA1	CD44	0	0
AMICA1	CD46	0	0
AMICA1	CD47	0	0
AMICA1	CD48	0	0
AMICA1	CD52	0	0
AMICA1	CD55	0	0
AMICA1	CD58	0	0
AMICA1	CD6	0	0
AMICA1	CD70	0	0
AMICA1	CD72	0	0
AMICA1	CD74	0	0
AMICA1	CD80	0	0
AMICA1	CD84	0	0
AMICA1	CD86	0	0
AMICA1	CD8B-CD8A	0	0
AMICA1	CD93	0	0
AMICA1	CD96	0	0
AMICA1	CD97	0	0
AMICA1	CDH1	0	0
AMICA1	CDH2	0	0
AMICA1	CEACAM1	0	0
AMICA1	CEACAM5	0	0
AMICA1	CEACAM6	0	0
AMICA1	CEACAM8	0	0
AMICA1	CHL1	0	0
AMICA1	CLC4M	0	0
AMICA1	CLEC2B	0	0
AMICA1	CLEC2D	0	0
AMICA1	CNTN1	0	0
AMICA1	CR2	0	0
AMICA1	CRTAM	0	0
AMICA1	CSF1	0	0
AMICA1	CSF1R	0	0
AMICA1	CTLA4	0	0
AMICA1	DSC1	0	0
AMICA1	DSC2	0	0
AMICA1	DSC3	0	0
AMICA1	DSG1	0	0
AMICA1	DSG2	0	0
AMICA1	EFNB1	0	0
AMICA1	EPHA2	0	0
AMICA1	EPHA4	0	0
AMICA1	EPHB1	0	0
AMICA1	EPHB2	0	0
AMICA1	ESAM	0	0
AMICA1	F11R	0	0
AMICA1	FAS	0	0
AMICA1	FASLG	0	0
AMICA1	FCER2	0	0
AMICA1	FGFR1	0	0
AMICA1	FGFR2	0	0
AMICA1	FGFR4	0	0
AMICA1	FLT3LG	0	0
AMICA1	GLG1	0	0
AMICA1	GP1BA-GP1BB	0	0
AMICA1	HLA-E-B2M	0	0
AMICA1	HLA-F-B2M	0	0
AMICA1	HLA-G-B2M	0	0
AMICA1	ICAM1	0	0
AMICA1	ICAM2	0	0
AMICA1	ICAM3	0	0
AMICA1	ICAM4	0	0
AMICA1	ICOS	0	0
AMICA1	ICOSLG	0	0
AMICA1	IFNGR1	0	0
AMICA1	IL1RAP	0	0
AMICA1	IL6R	0	0
AMICA1	IL6ST	0	0
AMICA1	ITGA2-ITGB1	0	0
AMICA1	ITGA2B-ITGB3	0	0
AMICA1	ITGA4-ITGB7	0	0
AMICA1	ITGA5-ITGB1	0	0
AMICA1	ITGAD-ITGB2	0	0
AMICA1	ITGAL-ITGB2	0	0
AMICA1	ITGAM-ITGB2	0	0
AMICA1	ITGAV-ITGB3	0	0
AMICA1	ITGAX-ITGB2	0	0
AMICA1	JAG1	0	0
AMICA1	JAG2	0	0
AMICA1	JAM2	0	0
AMICA1	JAM3	0	0
AMICA1	KIR2DL5A	0	0
AMICA1	KIR3DL2	0	0
AMICA1	KIR3DS1	0	0
AMICA1	KLRB1	0	0
AMICA1	KLRC1-KLRD1	0	0
AMICA1	KLRC2-KLRD1	0	0
AMICA1	KLRG1	0	0
AMICA1	KLRK1	0	0
AMICA1	L1CAM	0	0
AMICA1	LAIR1	0	0
AMICA1	LILRA4	0	0
AMICA1	LILRB1	0	0
AMICA1	LILRB2	0	0
AMICA1	LILRB4	0	0
AMICA1	LRP10	0	0
AMICA1	LY9	0	0
AMICA1	LYAM2	0	0
AMICA1	MCAM	0	0
AMICA1	MPZL1	0	0
AMICA1	MRC1	0	0
AMICA1	NCAM1	0	0
AMICA1	NECT3	0	0
AMICA1	NRCAM	0	0
AMICA1	OLR1	0	0
AMICA1	PD1L2	0	0
AMICA1	PDCD1	0	0
AMICA1	PECAM1	0	0
AMICA1	PI16	0	0
AMICA1	PIGR	0	0
AMICA1	PLAUR	0	0
AMICA1	PLX4	0	0
AMICA1	PLXNB2	0	0
AMICA1	PLXNB3	0	0
AMICA1	PLXNC1	0	0
AMICA1	PLXND1	0	0
AMICA1	PODXL	0	0
AMICA1	PTPRC	0	0
AMICA1	PTPRF	0	0
AMICA1	PVR	0	0
AMICA1	PVRL1	0	0
AMICA1	PVRL2	0	0
AMICA1	SDC1	0	0
AMICA1	SELL	0	0
AMICA1	SELP	0	0
AMICA1	SELPLG	0	0
AMICA1	SEMA4A	0	0
AMICA1	SEMA4C	0	0
AMICA1	SEMA4D	0	0
AMICA1	SEMA7A	0	0
AMICA1	SIGLEC1	0	0
AMICA1	SIGLEC10	0	0
AMICA1	SIRPA	0	0
AMICA1	SIRPG	0	0
AMICA1	SLAMF1	0	0
AMICA1	SLAMF6	0	0
AMICA1	SLAMF7	0	0
AMICA1	SLAMF8	0	0
AMICA1	SLITRK4	0	0
AMICA1	SPN	0	0
AMICA1	TGFBR3	0	0
AMICA1	THY1	0	0
AMICA1	TIGIT	0	0
AMICA1	TNF	0	0
AMICA1	TNFL8	0	0
AMICA1	TNFRSF10A	0	0
AMICA1	TNFRSF10C	0	0
AMICA1	TNFRSF13B	0	0
AMICA1	TNFRSF13C	0	0
AMICA1	TNFRSF14	0	0
AMICA1	TNFRSF17	0	0
AMICA1	TNFRSF1B	0	0
AMICA1	TNFRSF21	0	0
AMICA1	TNFRSF4	0	0
AMICA1	TNFRSF8	0	0
AMICA1	TNFRSF9	0	0
AMICA1	TNFSF10	0	0
AMICA1	TNFSF11	0	0
AMICA1	TNFSF12	0	0
AMICA1	TNFSF13	0	0
AMICA1	TNFSF13B	0	0
AMICA1	TNFSF4	0	0
AMICA1	TNFSF9	0	0
AMICA1	TNR11	0	0
AMICA1	TNR12	0	0
AMICA1	TNR16	0	0
AMICA1	TNR1A	0	0
AMICA1	TR10B	0	0
AMICA1	TR10D	0	0
AMICA1	ULBP3	0	0
AMICA1	VASN	0	0
AMICA1	VCAM1	0	0
APLP2	ALCAM	0	0
APLP2	AMICA1	0	0
APLP2	APLP2	0	0
APLP2	APP	0	0
APLP2	BST2	0	0
APLP2	BTLA	0	0
APLP2	C10orf54	0	0
APLP2	CADM1	0	0
APLP2	CD160	0	0
APLP2	CD177	0	0
APLP2	CD1B-B2M	0	0
APLP2	CD1D-B2M	0	0
APLP2	CD2	0	0
APLP2	CD200	0	0
APLP2	CD200R1	0	0
APLP2	CD209	0	0
APLP2	CD22	0	0
APLP2	CD226	0	0
APLP2	CD24	0	0
APLP2	CD248	0	0
APLP2	CD27	0	0
APLP2	CD274	0	0
APLP2	CD28	0	0
APLP2	CD320	0	0
APLP2	CD34	0	0
APLP2	CD38	0	0
APLP2	CD40	0	0
APLP2	CD40LG	0	0
APLP2	CD44	0	0
APLP2	CD46	0	0
APLP2	CD47	0	0
APLP2	CD48	0	0
APLP2	CD52	0	0
APLP2	CD55	0	0
APLP2	CD58	0	0
APLP2	CD6	0	0
APLP2	CD70	0	0
APLP2	CD72	0	0
APLP2	CD74	0	0
APLP2	CD80	0	0
APLP2	CD84	0	0
APLP2	CD86	0	0
APLP2	CD8B-CD8A	0	0
APLP2	CD93	0	0
APLP2	CD96	0	0
APLP2	CD97	0	0
APLP2	CDH1	0	0
APLP2	CDH2	0	0
APLP2	CEACAM1	0	0
APLP2	CEACAM5	0	0
APLP2	CEACAM6	0	0
APLP2	CEACAM8	0	0
APLP2	CHL1	0	0
APLP2	CLC4M	0	0
APLP2	CLEC2B	0	0
APLP2	CLEC2D	0	0
APLP2	CNTN1	0	0
APLP2	CR2	0	0
APLP2	CRTAM	0	0
APLP2	CSF1	0	0
APLP2	CSF1R	0	0
APLP2	CTLA4	0	0
APLP2	DSC1	0	0
APLP2	DSC2	0	0
APLP2	DSC3	0	0
APLP2	DSG1	0	0
APLP2	DSG2	0	0
APLP2	EFNB1	0	0
APLP2	EPHA2	0	0
APLP2	EPHA4	0	0
APLP2	EPHB1	0	0
APLP2	EPHB2	0	0
APLP2	ESAM	0	0
APLP2	F11R	0	0
APLP2	FAS	0	0
APLP2	FASLG	0	0
APLP2	FCER2	0	0
APLP2	FGFR1	0	0
APLP2	FGFR2	0	0
APLP2	FGFR4	0	0
APLP2	FLT3LG	0	0
APLP2	GLG1	0	0
APLP2	GP1BA-GP1BB	0	0
APLP2	HLA-E-B2M	0	0
APLP2	HLA-F-B2M	0	0
APLP2	HLA-G-B2M	0	0
APLP2	ICAM1	0	0
APLP2	ICAM2	0	0
APLP2	ICAM3	0	0
APLP2	ICAM4	0	0
APLP2	ICOS	0	0
APLP2	ICOSLG	0	0
APLP2	IFNGR1	0	0
APLP2	IL1RAP	0	0
APLP2	IL6R	0	0
APLP2	IL6ST	0	0
APLP2	ITGA2-ITGB1	0	0
APLP2	ITGA2B-ITGB3	0	0
APLP2	ITGA4-ITGB7	0	0
APLP2	ITGA5-ITGB1	0	0
APLP2	ITGAD-ITGB2	0	0
APLP2	ITGAL-ITGB2	0	0
APLP2	ITGAM-ITGB2	0	0
APLP2	ITGAV-ITGB3	0	0
APLP2	ITGAX-ITGB2	0	0
APLP2	JAG1	0	0
APLP2	JAG2	0	0
APLP2	JAM2	0	0
APLP2	JAM3	0	0
APLP2	KIR2DL5A	0	0
APLP2	KIR3DL2	0	0
APLP2	KIR3DS1	0	0
APLP2	KLRB1	0	0
APLP2	KLRC1-KLRD1	0	0
APLP2	KLRC2-KLRD1	0	0
APLP2	KLRG1	0	0
APLP2	KLRK1	0	0
APLP2	L1CAM	0	0
APLP2	LAIR1	0	0
APLP2	LILRA4	0	0
APLP2	LILRB1	0	0
APLP2	LILRB2	0	0
APLP2	LILRB4	0	0
APLP2	LRP10	0	0
APLP2	LY9	0	0
APLP2	LYAM2	0	0
APLP2	MCAM	0	0
APLP2	MPZL1	0	0
APLP2	MRC1	0	0
APLP2	NCAM1	0	0
APLP2	NECT3	0	0
APLP2	NRCAM	0	0
APLP2	OLR1	0	0
APLP2	PD1L2	0	0
APLP2	PDCD1	0	0
APLP2	PECAM1	0	0
APLP2	PI16	0	0
APLP2	PIGR	0	0
APLP2	PLAUR	0	0
APLP2	PLX4	0	0
APLP2	PLXNB2	0	0
APLP2	PLXNB3	0	0
APLP2	PLXNC1	0	0
APLP2	PLXND1	0	0
APLP2	PODXL	0	0
APLP2	PTPRC	0	0
APLP2	PTPRF	0	0
APLP2	PVR	0	0
APLP2	PVRL1	0	0
APLP2	PVRL2	0	0
APLP2	SDC1	0	0
APLP2	SELL	0	0
APLP2	SELP	0	0
APLP2	SELPLG	0	0
APLP2	SEMA4A	0	0
APLP2	SEMA4C	0	0
APLP2	SEMA4D	0	0
APLP2	SEMA7A	0	0
APLP2	SIGLEC1	0	0
APLP2	SIGLEC10	0	0
APLP2	SIRPA	0	0
APLP2	SIRPG	0	0
APLP2	SLAMF1	0	0
APLP2	SLAMF6	0	0
APLP2	SLAMF7	0	0
APLP2	SLAMF8	0	0
APLP2	SLITRK4	0	0
APLP2	SPN	0	0
APLP2	TGFBR3	0	0
APLP2	THY1	0	0
APLP2	TIGIT	0	0
APLP2	TNF	0	0
APLP2	TNFL8	0	0
APLP2	TNFRSF10A	0	0
APLP2	TNFRSF10C	0	0
APLP2	TNFRSF13B	0	0
APLP2	TNFRSF13C	0	0
APLP2	TNFRSF14	0	0
APLP2	TNFRSF17	0	0
APLP2	TNFRSF1B	0	0
APLP2	TNFRSF21	0	0
APLP2	TNFRSF4	0	0
APLP2	TNFRSF8	0	0
APLP2	TNFRSF9	0	0
APLP2	TNFSF10	0	0
APLP2	TNFSF11	0	0
APLP2	TNFSF12	0	0
APLP2	TNFSF13	0	0
APLP2	TNFSF13B	0	0
APLP2	TNFSF4	0	0
APLP2	TNFSF9	0	0
APLP2	TNR11	0	0
APLP2	TNR12	0	0
APLP2	TNR16	0	0
APLP2	TNR1A	0	0
APLP2	TR10B	0	0
APLP2	TR10D	0	0
APLP2	ULBP3	0	0
APLP2	VASN	0	0
APLP2	VCAM1	0	0
APP	ALCAM	0	0
APP	AMICA1	0	0
APP	APLP2	0	0
APP	APP	0	0
APP	BST2	0	0
APP	BTLA	0	0
APP	C10orf54	0	0
APP	CADM1	0	0
APP	CD160	0	0
APP	CD177	0	0
APP	CD1B-B2M	0	0
APP	CD1D-B2M	0	0
APP	CD2	0	0
APP	CD200	0	0
APP	CD200R1	0	0
APP	CD209	0	0
APP	CD22	0	0
APP	CD226	0	0
APP	CD24	0	0
APP	CD248	0	0
APP	CD27	0	0
APP	CD274	0	0
APP	CD28	0	0
APP	CD320	0	0
APP	CD34	0	0
APP	CD38	0	0
APP	CD40	0	0
APP	CD40LG	0	0
APP	CD44	0	0
APP	CD46	0	0
APP	CD47	0	0
APP	CD48	0	0
APP	CD52	0	0
APP	CD55	0	0
APP	CD58	0	0
APP	CD6	0	0
APP	CD70	0	0
APP	CD72	0	0
APP	CD74	0	1
APP	CD80	0	0
APP	CD84	0	0
APP	CD86	0	0
APP	CD8B-CD8A	0	0
APP	CD93	0	0
APP	CD96	0	0
APP	CD97	0	0
APP	CDH1	0	0
APP	CDH2	0	0
APP	CEACAM1	0	0
APP	CEACAM5	0	0
APP	CEACAM6	0	0
APP	CEACAM8	0	0
APP	CHL1	0	0
APP	CLC4M	0	0
APP	CLEC2B	0	0
APP	CLEC2D	0	0
APP	CNTN1	0	0
APP	CR2	0	0
APP	CRTAM	0	0
APP	CSF1	0	0
APP	CSF1R	0	0
APP	CTLA4	0	0
APP	DSC1	0	0
APP	DSC2	0	0
APP	DSC3	0	0
APP	DSG1	0	0
APP	DSG2	0	0
APP	EFNB1	0	0
APP	EPHA2	0	0
APP	EPHA4	0	0
APP	EPHB1	0	0
APP	EPHB2	0	0
APP	ESAM	0	0
APP	F11R	0	0
APP	FAS	0	0
APP	FASLG	0	0
APP	FCER2	0	0
APP	FGFR1	0	0
APP	FGFR2	0	0
APP	FGFR4	0	0
APP	FLT3LG	0	0
APP	GLG1	0	0
APP	GP1BA-GP1BB	0	0
APP	HLA-E-B2M	0	0
APP	HLA-F-B2M	0	0
APP	HLA-G-B2M	0	0
APP	ICAM1	0	0
APP	ICAM2	0	0
APP	ICAM3	0	0
APP	ICAM4	0	0
APP	ICOS	0	0
APP	ICOSLG	0	0
APP	IFNGR1	0	0
APP	IL1RAP	0	0
APP	IL6R	0	0
APP	IL6ST	0	0
APP	ITGA2-ITGB1	0	0
APP	ITGA2B-ITGB3	0	0
APP	ITGA4-ITGB7	0	0
APP	ITGA5-ITGB1	0	0
APP	ITGAD-ITGB2	0	0
APP	ITGAL-ITGB2	0	0
APP	ITGAM-ITGB2	0	0
APP	ITGAV-ITGB3	0	0
APP	ITGAX-ITGB2	0	0
APP	JAG1	0	0
APP	JAG2	0	0
APP	JAM2	0	0
APP	JAM3	0	0
APP	KIR2DL5A	0	0
APP	KIR3DL2	0	0
APP	KIR3DS1	0	0
APP	KLRB1	0	0
APP	KLRC1-KLRD1	0	0
APP	KLRC2-KLRD1	0	0
APP	KLRG1	0	0
APP	KLRK1	0	0
APP	L1CAM	0	0
APP	LAIR1	0	0
APP	LILRA4	0	0
APP	LILRB1	0	0
APP	LILRB2	0	0
APP	LILRB4	0	0
APP	LRP10	0	1
APP	LY9	0	0
APP	LYAM2	0	0
APP	MCAM	0	0
APP	MPZL1	0	0
APP	MRC1	0	0
APP	NCAM1	0	0
APP	NECT3	0	0
APP	NRCAM	0	0
APP	OLR1	0	0
APP	PD1L2	0	0
APP	PDCD1	0	0
APP	PECAM1	0	0
APP	PI16	0	0
APP	PIGR	0	0
APP	PLAUR	0	0
APP	PLX4	0	0
APP	PLXNB2	0	0
APP	PLXNB3	0	0
APP	PLXNC1	0	0
APP	PLXND1	0	0
APP	PODXL	0	0
APP	PTPRC	0	0
APP	PTPRF	0	0
APP	PVR	0	0
APP	PVRL1	0	0
APP	PVRL2	0	0
APP	SDC1	0	0
APP	SELL	0	0
APP	SELP	0	0
APP	SELPLG	0	0
APP	SEMA4A	0	0
APP	SEMA4C	0	0
APP	SEMA4D	0	0
APP	SEMA7A	0	0
APP	SIGLEC1	0	0
APP	SIGLEC10	0	0
APP	SIRPA	0	0
APP	SIRPG	0	0
APP	SLAMF1	0	0
APP	SLAMF6	0	0
APP	SLAMF7	0	0
APP	SLAMF8	0	0
APP	SLITRK4	0	0
APP	SPN	0	0
APP	TGFBR3	0	0
APP	THY1	0	0
APP	TIGIT	0	0
APP	TNF	0	0
APP	TNFL8	0	0
APP	TNFRSF10A	0	0
APP	TNFRSF10C	0	0
APP	TNFRSF13B	0	0
APP	TNFRSF13C	0	0
APP	TNFRSF14	0	0
APP	TNFRSF17	0	0
APP	TNFRSF1B	0	0
APP	TNFRSF21	0	1
APP	TNFRSF4	0	0
APP	TNFRSF8	0	0
APP	TNFRSF9	0	0
APP	TNFSF10	0	0
APP	TNFSF11	0	0
APP	TNFSF12	0	0
APP	TNFSF13	0	0
APP	TNFSF13B	0	0
APP	TNFSF4	0	0
APP	TNFSF9	0	0
APP	TNR11	0	0
APP	TNR12	0	0
APP	TNR16	0	0
APP	TNR1A	0	0
APP	TR10B	0	0
APP	TR10D	0	0
APP	ULBP3	0	0
APP	VASN	0	0
APP	VCAM1	0	0
BST2	ALCAM	0	0
BST2	AMICA1	0	0
BST2	APLP2	0	0
BST2	APP	0	0
BST2	BST2	0	0
BST2	BTLA	0	0
BST2	C10orf54	0	0
BST2	CADM1	0	0
BST2	CD160	0	0
BST2	CD177	0	0
BST2	CD1B-B2M	0	0
BST2	CD1D-B2M	0	0
BST2	CD2	0	0
BST2	CD200	0	0
BST2	CD200R1	0	0
BST2	CD209	0	0
BST2	CD22	0	0
BST2	CD226	0	0
BST2	CD24	0	0
BST2	CD248	0	0
BST2	CD27	0	0
BST2	CD274	0	0
BST2	CD28	0	0
BST2	CD320	0	0
BST2	CD34	0	0
BST2	CD38	0	0
BST2	CD40	0	0
BST2	CD40LG	0	0
BST2	CD44	0	0
BST2	CD46	0	0
BST2	CD47	0	0
BST2	CD48	0	0
BST2	CD52	0	0
BST2	CD55	0	0
BST2	CD58	0	0
BST2	CD6	0	0
BST2	CD70	0	0
BST2	CD72	0	0
BST2	CD74	0	0
BST2	CD80	0	0
BST2	CD84	0	0
BST2	CD86	0	0
BST2	CD8B-CD8A	0	0
BST2	CD93	0	0
BST2	CD96	0	0
BST2	CD97	0	0
BST2	CDH1	0	0
BST2	CDH2	0	0
BST2	CEACAM1	0	0
BST2	CEACAM5	0	0
BST2	CEACAM6	0	0
BST2	CEACAM8	0	0
BST2	CHL1	0	0
BST2	CLC4M	0	0
BST2	CLEC2B	0	0
BST2	CLEC2D	0	0
BST2	CNTN1	0	0
BST2	CR2	0	0
BST2	CRTAM	0	0
BST2	CSF1	0	0
BST2	CSF1R	0	0
BST2	CTLA4	0	0
BST2	DSC1	0	0
BST2	DSC2	0	0
BST2	DSC3	0	0
BST2	DSG1	0	0
BST2	DSG2	0	0
BST2	EFNB1	0	0
BST2	EPHA2	0	0
BST2	EPHA4	0	0
BST2	EPHB1	0	0
BST2	EPHB2	0	0
BST2	ESAM	0	0
BST2	F11R	0	0
BST2	FAS	0	0
BST2	FASLG	0	0
BST2	FCER2	0	0
BST2	FGFR1	0	0
BST2	FGFR2	0	0
BST2	FGFR4	0	0
BST2	FLT3LG	0	0
BST2	GLG1	0	0
BST2	GP1BA-GP1BB	0	0
BST2	HLA-E-B2M	0	0
BST2	HLA-F-B2M	0	0
BST2	HLA-G-B2M	0	0
BST2	ICAM1	0	0
BST2	ICAM2	0	0
BST2	ICAM3	0	0
BST2	ICAM4	0	0
BST2	ICOS	0	0
BST2	ICOSLG	0	0
BST2	IFNGR1	0	0
BST2	IL1RAP	0	0
BST2	IL6R	0	0
BST2	IL6ST	0	0
BST2	ITGA2-ITGB1	0	0
BST2	ITGA2B-ITGB3	0	0
BST2	ITGA4-ITGB7	0	0
BST2	ITGA5-ITGB1	0	0
BST2	ITGAD-ITGB2	0	0
BST2	ITGAL-ITGB2	0	0
BST2	ITGAM-ITGB2	0	0
BST2	ITGAV-ITGB3	0	0
BST2	ITGAX-ITGB2	0	0
BST2	JAG1	0	0
BST2	JAG2	0	0
BST2	JAM2	0	0
BST2	JAM3	0	0
BST2	KIR2DL5A	0	0
BST2	KIR3DL2	0	0
BST2	KIR3DS1	0	0
BST2	KLRB1	0	0
BST2	KLRC1-KLRD1	0	0
BST2	KLRC2-KLRD1	0	0
BST2	KLRG1	0	0
BST2	KLRK1	0	0
BST2	L1CAM	0	0
BST2	LAIR1	0	0
BST2	LILRA4	0	1
BST2	LILRB1	0	0
BST2	LILRB2	0	0
BST2	LILRB4	0	0
BST2	LRP10	0	0
BST2	LY9	0	0
BST2	LYAM2	0	0
BST2	MCAM	0	0
BST2	MPZL1	0	0
BST2	MRC1	0	0
BST2	NCAM1	0	0
BST2	NECT3	0	0
BST2	NRCAM	0	0
BST2	OLR1	0	0
BST2	PD1L2	0	0
BST2	PDCD1	0	0
BST2	PECAM1	0	0
BST2	PI16	0	0
BST2	PIGR	0	0
BST2	PLAUR	0	0
BST2	PLX4	0	0
BST2	PLXNB2	0	0
BST2	PLXNB3	0	0
BST2	PLXNC1	0	0
BST2	PLXND1	0	0
BST2	PODXL	0	0
BST2	PTPRC	0	0
BST2	PTPRF	0	0
BST2	PVR	0	0
BST2	PVRL1	0	0
BST2	PVRL2	0	0
BST2	SDC1	0	0
BST2	SELL	0	0
BST2	SELP	0	0
BST2	SELPLG	0	0
BST2	SEMA4A	0	0
BST2	SEMA4C	0	0
BST2	SEMA4D	0	0
BST2	SEMA7A	0	0
BST2	SIGLEC1	0	0
BST2	SIGLEC10	0	0
BST2	SIRPA	0	0
BST2	SIRPG	0	0
BST2	SLAMF1	0	0
BST2	SLAMF6	0	0
BST2	SLAMF7	0	0
BST2	SLAMF8	0	0
BST2	SLITRK4	0	0
BST2	SPN	0	0
BST2	TGFBR3	0	0
BST2	THY1	0	0
BST2	TIGIT	0	0
BST2	TNF	0	0
BST2	TNFL8	0	0
BST2	TNFRSF10A	0	0
BST2	TNFRSF10C	0	0
BST2	TNFRSF13B	0	0
BST2	TNFRSF13C	0	0
BST2	TNFRSF14	0	0
BST2	TNFRSF17	0	0
BST2	TNFRSF1B	0	0
BST2	TNFRSF21	0	0
BST2	TNFRSF4	0	0
BST2	TNFRSF8	0	0
BST2	TNFRSF9	0	0
BST2	TNFSF10	0	0
BST2	TNFSF11	0	0
BST2	TNFSF12	0	0
BST2	TNFSF13	0	0
BST2	TNFSF13B	0	0
BST2	TNFSF4	0	0
BST2	TNFSF9	0	0
BST2	TNR11	0	0
BST2	TNR12	0	0
BST2	TNR16	0	0
BST2	TNR1A	0	0
BST2	TR10B	0	0
BST2	TR10D	0	0
BST2	ULBP3	0	0
BST2	VASN	0	0
BST2	VCAM1	0	0
BTLA	ALCAM	0	0
BTLA	AMICA1	0	0
BTLA	APLP2	0	0
BTLA	APP	0	0
BTLA	BST2	0	0
BTLA	BTLA	0	0
BTLA	C10orf54	0	0
BTLA	CADM1	0	0
BTLA	CD160	0	0
BTLA	CD177	0	0
BTLA	CD1B-B2M	0	0
BTLA	CD1D-B2M	0	0
BTLA	CD2	0	0
BTLA	CD200	0	0
BTLA	CD200R1	0	0
BTLA	CD209	0	0
BTLA	CD22	0	0
BTLA	CD226	0	0
BTLA	CD24	0	0
BTLA	CD248	0	0
BTLA	CD27	0	0
BTLA	CD274	0	0
BTLA	CD28	0	0
BTLA	CD320	0	0
BTLA	CD34	0	0
BTLA	CD38	0	0
BTLA	CD40	0	0
BTLA	CD40LG	0	0
BTLA	CD44	0	0
BTLA	CD46	0	0
BTLA	CD47	0	0
BTLA	CD48	0	0
BTLA	CD52	0	0
BTLA	CD55	0	0
BTLA	CD58	0	0
BTLA	CD6	0	0
BTLA	CD70	0	0
BTLA	CD72	0	0
BTLA	CD74	0	0
BTLA	CD80	0	0
BTLA	CD84	0	0
BTLA	CD86	0	0
BTLA	CD8B-CD8A	0	0
BTLA	CD93	0	0
BTLA	CD96	0	0
BTLA	CD97	0	0
BTLA	CDH1	0	0
BTLA	CDH2	0	0
BTLA	CEACAM1	0	0
BTLA	CEACAM5	0	0
BTLA	CEACAM6	0	0
BTLA	CEACAM8	0	0
BTLA	CHL1	0	0
BTLA	CLC4M	0	0
BTLA	CLEC2B	0	0
BTLA	CLEC2D	0	0
BTLA	CNTN1	0	0
BTLA	CR2	0	0
BTLA	CRTAM	0	0
BTLA	CSF1	0	0
BTLA	CSF1R	0	0
BTLA	CTLA4	0	0
BTLA	DSC1	0	0
BTLA	DSC2	0	0
BTLA	DSC3	0	0
BTLA	DSG1	0	0
BTLA	DSG2	0	0
BTLA	EFNB1	0	0
BTLA	EPHA2	0	0
BTLA	EPHA4	0	0
BTLA	EPHB1	0	0
BTLA	EPHB2	0	0
BTLA	ESAM	0	0
BTLA	F11R	0	0
BTLA	FAS	0	0
BTLA	FASLG	0	0
BTLA	FCER2	0	0
BTLA	FGFR1	0	0
BTLA	FGFR2	0	0
BTLA	FGFR4	0	0
BTLA	FLT3LG	0	0
BTLA	GLG1	0	0
BTLA	GP1BA-GP1BB	0	0
BTLA	HLA-E-B2M	0	0
BTLA	HLA-F-B2M	0	0
BTLA	HLA-G-B2M	0	0
BTLA	ICAM1	0	0
BTLA	ICAM2	0	0
BTLA	ICAM3	0	0
BTLA	ICAM4	0	0
BTLA	ICOS	0	0
BTLA	ICOSLG	0	0
BTLA	IFNGR1	0	0
BTLA	IL1RAP	0	0
BTLA	IL6R	0	0
BTLA	IL6ST	0	0
BTLA	ITGA2-ITGB1	0	0
BTLA	ITGA2B-ITGB3	0	0
BTLA	ITGA4-ITGB7	0	0
BTLA	ITGA5-ITGB1	0	0
BTLA	ITGAD-ITGB2	0	0
BTLA	ITGAL-ITGB2	0	0
BTLA	ITGAM-ITGB2	0	0
BTLA	ITGAV-ITGB3	0	0
BTLA	ITGAX-ITGB2	0	0
BTLA	JAG1	0	0
BTLA	JAG2	0	0
BTLA	JAM2	0	0
BTLA	JAM3	0	0
BTLA	KIR2DL5A	0	0
BTLA	KIR3DL2	0	0
BTLA	KIR3DS1	0	0
BTLA	KLRB1	0	0
BTLA	KLRC1-KLRD1	0	0
BTLA	KLRC2-KLRD1	0	0
BTLA	KLRG1	0	0
BTLA	KLRK1	0	0
BTLA	L1CAM	0	0
BTLA	LAIR1	0	0
BTLA	LILRA4	0	0
BTLA	LILRB1	0	0
BTLA	LILRB2	0	0
BTLA	LILRB4	0	0
BTLA	LRP10	0	0
BTLA	LY9	0	0
BTLA	LYAM2	0	0
BTLA	MCAM	0	0
BTLA	MPZL1	0	0
BTLA	MRC1	0	0
BTLA	NCAM1	0	0
BTLA	NECT3	0	0
BTLA	NRCAM	0	0
BTLA	OLR1	0	0
BTLA	PD1L2	0	0
BTLA	PDCD1	0	0
BTLA	PECAM1	0	0
BTLA	PI16	0	0
BTLA	PIGR	0	0
BTLA	PLAUR	0	0
BTLA	PLX4	0	0
BTLA	PLXNB2	0	0
BTLA	PLXNB3	0	0
BTLA	PLXNC1	0	0
BTLA	PLXND1	0	0
BTLA	PODXL	0	0
BTLA	PTPRC	0	0
BTLA	PTPRF	0	0
BTLA	PVR	0	0
BTLA	PVRL1	0	0
BTLA	PVRL2	0	0
BTLA	SDC1	0	0
BTLA	SELL	0	0
BTLA	SELP	0	0
BTLA	SELPLG	0	0
BTLA	SEMA4A	0	0
BTLA	SEMA4C	0	0
BTLA	SEMA4D	0	0
BTLA	SEMA7A	0	0
BTLA	SIGLEC1	0	0
BTLA	SIGLEC10	0	0
BTLA	SIRPA	0	0
BTLA	SIRPG	0	0
BTLA	SLAMF1	0	0
BTLA	SLAMF6	0	0
BTLA	SLAMF7	0	0
BTLA	SLAMF8	0	0
BTLA	SLITRK4	0	0
BTLA	SPN	0	0
BTLA	TGFBR3	0	0
BTLA	THY1	0	0
BTLA	TIGIT	0	0
BTLA	TNF	0	0
BTLA	TNFL8	0	0
BTLA	TNFRSF10A	0	0
BTLA	TNFRSF10C	0	0
BTLA	TNFRSF13B	0	0
BTLA	TNFRSF13C	0	0
BTLA	TNFRSF14	0.433729	1
BTLA	TNFRSF17	0	0
BTLA	TNFRSF1B	0	0
BTLA	TNFRSF21	0	0
BTLA	TNFRSF4	0	0
BTLA	TNFRSF8	0	0
BTLA	TNFRSF9	0	0
BTLA	TNFSF10	0	0
BTLA	TNFSF11	0	0
BTLA	TNFSF12	0	0
BTLA	TNFSF13	0	0
BTLA	TNFSF13B	0	0
BTLA	TNFSF4	0	0
BTLA	TNFSF9	0	0
BTLA	TNR11	0	0
BTLA	TNR12	0	0
BTLA	TNR16	0	0
BTLA	TNR1A	0	0
BTLA	TR10B	0	0
BTLA	TR10D	0	0
BTLA	ULBP3	0	0
BTLA	VASN	0	0
BTLA	VCAM1	0	0
C10orf54	ALCAM	0	0
C10orf54	AMICA1	0	0
C10orf54	APLP2	0	0
C10orf54	APP	0	0
C10orf54	BST2	0	0
C10orf54	BTLA	0	0
C10orf54	C10orf54	0	0
C10orf54	CADM1	0	0
C10orf54	CD160	0	0
C10orf54	CD177	0	0
C10orf54	CD1B-B2M	0	0
C10orf54	CD1D-B2M	0	0
C10orf54	CD2	0	0
C10orf54	CD200	0	0
C10orf54	CD200R1	0	0
C10orf54	CD209	0	0
C10orf54	CD22	0	0
C10orf54	CD226	0	0
C10orf54	CD24	0	0
C10orf54	CD248	0	0
C10orf54	CD27	0	0
C10orf54	CD274	0	0
C10orf54	CD28	0	0
C10orf54	CD320	0	0
C10orf54	CD34	0	0
C10orf54	CD38	0	0
C10orf54	CD40	0	0
C10orf54	CD40LG	0	0
C10orf54	CD44	0	0
C10orf54	CD46	0	0
C10orf54	CD47	0	0
C10orf54	CD48	0	0
C10orf54	CD52	0	0
C10orf54	CD55	0	0
C10orf54	CD58	0	0
C10orf54	CD6	0	0
C10orf54	CD70	0	0
C10orf54	CD72	0	0
C10orf54	CD74	0	0
C10orf54	CD80	0	0
C10orf54	CD84	0	0
C10orf54	CD86	0	0
C10orf54	CD8B-CD8A	0	0
C10orf54	CD93	0	0
C10orf54	CD96	0	0
C10orf54	CD97	0	0
C10orf54	CDH1	0	0
C10orf54	CDH2	0	0
C10orf54	CEACAM1	0	0
C10orf54	CEACAM5	0	0
C10orf54	CEACAM6	0	0
C10orf54	CEACAM8	0	0
C10orf54	CHL1	0	0
C10orf54	CLC4M	0	0
C10orf54	CLEC2B	0	0
C10orf54	CLEC2D	0	0
C10orf54	CNTN1	0	0
C10orf54	CR2	0	0
C10orf54	CRTAM	0	0
C10orf54	CSF1	0	0
C10orf54	CSF1R	0	0
C10orf54	CTLA4	0	0
C10orf54	DSC1	0	0
C10orf54	DSC2	0	0
C10orf54	DSC3	0	0
C10orf54	DSG1	0	0
C10orf54	DSG2	0	0
C10orf54	EFNB1	0	0
C10orf54	EPHA2	0	0
C10orf54	EPHA4	0	0
C10orf54	EPHB1	0	0
C10orf54	EPHB2	0	0
C10orf54	ESAM	0	0
C10orf54	F11R	0	0
C10orf54	FAS	0	0
C10orf54	FASLG	0	0
C10orf54	FCER2	0	0
C10orf54	FGFR1	0	0
C10orf54	FGFR2	0	0
C10orf54	FGFR4	0	0
C10orf54	FLT3LG	0	0
C10orf54	GLG1	0	0
C10orf54	GP1BA-GP1BB	0	0
C10orf54	HLA-E-B2M	0	0
C10orf54	HLA-F-B2M	0	0
C10orf54	HLA-G-B2M	0	0
C10orf54	ICAM1	0	0
C10orf54	ICAM2	0	0
C10orf54	ICAM3	0	0
C10orf54	ICAM4	0	0
C10orf54	ICOS	0	0
C10orf54	ICOSLG	0	0
C10orf54	IFNGR1	0	0
C10orf54	IL1RAP	0	0
C10orf54	IL6R	0	0
C10orf54	IL6ST	0	0
C10orf54	ITGA2-ITGB1	0	0
C10orf54	ITGA2B-ITGB3	0	0
C10orf54	ITGA4-ITGB7	0	0
C10orf54	ITGA5-ITGB1	0	0
C10orf54	ITGAD-ITGB2	0	0
C10orf54	ITGAL-ITGB2	0	0
C10orf54	ITGAM-ITGB2	0	0
C10orf54	ITGAV-ITGB3	0	0
C10orf54	ITGAX-ITGB2	0	0
C10orf54	JAG1	0	0
C10orf54	JAG2	0	0
C10orf54	JAM2	0	0
C10orf54	JAM3	0	0
C10orf54	KIR2DL5A	0	0
C10orf54	KIR3DL2	0	0
C10orf54	KIR3DS1	0	0
C10orf54	KLRB1	0	0
C10orf54	KLRC1-KLRD1	0	0
C10orf54	KLRC2-KLRD1	0	0
C10orf54	KLRG1	0	0
C10orf54	KLRK1	0	0
C10orf54	L1CAM	0	0
C10orf54	LAIR1	0	0
C10orf54	LILRA4	0	0
C10orf54	LILRB1	0	0
C10orf54	LILRB2	0	0
C10orf54	LILRB4	0	0
C10orf54	LRP10	0	0
C10orf54	LY9	0	0
C10orf54	LYAM2	0	0
C10orf54	MCAM	0	0
C10orf54	MPZL1	0	0
C10orf54	MRC1	0	0
C10orf54	NCAM1	0	0
C10orf54	NECT3	0	0
C10orf54	NRCAM	0	0
C10orf54	OLR1	0	0
C10orf54	PD1L2	0	0
C10orf54	PDCD1	0	0
C10orf54	PECAM1	0	0
C10orf54	PI16	0	0
C10orf54	PIGR	0	0
C10orf54	PLAUR	0	0
C10orf54	PLX4	0	0
C10orf54	PLXNB2	0	0
C10orf54	PLXNB3	0	0
C10orf54	PLXNC1	0	0
C10orf54	PLXND1	0	0
C10orf54	PODXL	0	0
C10orf54	PTPRC	0	0
C10orf54	PTPRF	0	0
C10orf54	PVR	0	0
C10orf54	PVRL1	0	0
C10orf54	PVRL2	0	0
C10orf54	SDC1	0	0
C10orf54	SELL	0	0
C10orf54	SELP	0	0
C10orf54	SELPLG	0	0
C10orf54	SEMA4A	0	0
C10orf54	SEMA4C	0	0
C10orf54	SEMA4D	0	0
C10orf54	SEMA7A	0	0
C10orf54	SIGLEC1	0	0
C10orf54	SIGLEC10	0	0
C10orf54	SIRPA	0	0
C10orf54	SIRPG	0	0
C10orf54	SLAMF1	0	0
C10orf54	SLAMF6	0	0
C10orf54	SLAMF7	0	0
C10orf54	SLAMF8	0	0
C10orf54	SLITRK4	0	0
C10orf54	SPN	0	0
C10orf54	TGFBR3	0	0
C10orf54	THY1	0	0
C10orf54	TIGIT	0	0
C10orf54	TNF	0	0
C10orf54	TNFL8	0	0
C10orf54	TNFRSF10A	0	0
C10orf54	TNFRSF10C	0	0
C10orf54	TNFRSF13B	0	0
C10orf54	TNFRSF13C	0	0
C10orf54	TNFRSF14	0	0
C10orf54	TNFRSF17	0	0
C10orf54	TNFRSF1B	0	0
C10orf54	TNFRSF21	0	0
C10orf54	TNFRSF4	0	0
C10orf54	TNFRSF8	0	0
C10orf54	TNFRSF9	0	0
C10orf54	TNFSF10	0	0
C10orf54	TNFSF11	0	0
C10orf54	TNFSF12	0	0
C10orf54	TNFSF13	0	0
C10orf54	TNFSF13B	0	0
C10orf54	TNFSF4	0	0
C10orf54	TNFSF9	0	0
C10orf54	TNR11	0	0
C10orf54	TNR12	0	0
C10orf54	TNR16	0	0
C10orf54	TNR1A	0	0
C10orf54	TR10B	0	0
C10orf54	TR10D	0	0
C10orf54	ULBP3	0	0
C10orf54	VASN	0	0
C10orf54	VCAM1	0	0
CADM1	ALCAM	0	0
CADM1	AMICA1	0	0
CADM1	APLP2	0	0
CADM1	APP	0	0
CADM1	BST2	0	0
CADM1	BTLA	0	0
CADM1	C10orf54	0	0
CADM1	CADM1	0	1
CADM1	CD160	0	0
CADM1	CD177	0	0
CADM1	CD1B-B2M	0	0
CADM1	CD1D-B2M	0	0
CADM1	CD2	0	0
CADM1	CD200	0	0
CADM1	CD200R1	0	0
CADM1	CD209	0	0
CADM1	CD22	0	0
CADM1	CD226	0	0
CADM1	CD24	0	0
CADM1	CD248	0	0
CADM1	CD27	0	0
CADM1	CD274	0	0
CADM1	CD28	0	0
CADM1	CD320	0	0
CADM1	CD34	0	0
CADM1	CD38	0	0
CADM1	CD40	0	0
CADM1	CD40LG	0	0
CADM1	CD44	0	0
CADM1	CD46	0	0
CADM1	CD47	0	0
CADM1	CD48	0	0
CADM1	CD52	0	0
CADM1	CD55	0	0
CADM1	CD58	0	0
CADM1	CD6	0	0
CADM1	CD70	0	0
CADM1	CD72	0	0
CADM1	CD74	0	0
CADM1	CD80	0	0
CADM1	CD84	0	0
CADM1	CD86	0	0
CADM1	CD8B-CD8A	0	0
CADM1	CD93	0	0
CADM1	CD96	0	0
CADM1	CD97	0	0
CADM1	CDH1	0	0
CADM1	CDH2	0	0
CADM1	CEACAM1	0	0
CADM1	CEACAM5	0	0
CADM1	CEACAM6	0	0
CADM1	CEACAM8	0	0
CADM1	CHL1	0	0
CADM1	CLC4M	0	0
CADM1	CLEC2B	0	0
CADM1	CLEC2D	0	0
CADM1	CNTN1	0	0
CADM1	CR2	0	0
CADM1	CRTAM	0	1
CADM1	CSF1	0	0
CADM1	CSF1R	0	0
CADM1	CTLA4	0	0
CADM1	DSC1	0	0
CADM1	DSC2	0	0
CADM1	DSC3	0	0
CADM1	DSG1	0	0
CADM1	DSG2	0	0
CADM1	EFNB1	0	0
CADM1	EPHA2	0	0
CADM1	EPHA4	0	0
CADM1	EPHB1	0	0
CADM1	EPHB2	0	0
CADM1	ESAM	0	0
CADM1	F11R	0	0
CADM1	FAS	0	0
CADM1	FASLG	0	0
CADM1	FCER2	0	0
CADM1	FGFR1	0	0
CADM1	FGFR2	0	0
CADM1	FGFR4	0	0
CADM1	FLT3LG	0	0
CADM1	GLG1	0	0
CADM1	GP1BA-GP1BB	0	0
CADM1	HLA-E-B2M	0	0
CADM1	HLA-F-B2M	0	0
CADM1	HLA-G-B2M	0	0
CADM1	ICAM1	0	0
CADM1	ICAM2	0	0
CADM1	ICAM3	0	0
CADM1	ICAM4	0	0
CADM1	ICOS	0	0
CADM1	ICOSLG	0	0
CADM1	IFNGR1	0	0
CADM1	IL1RAP	0	0
CADM1	IL6R	0	0
CADM1	IL6ST	0	0
CADM1	ITGA2-ITGB1	0	0
CADM1	ITGA2B-ITGB3	0	0
CADM1	ITGA4-ITGB7	0	0
CADM1	ITGA5-ITGB1	0	0
CADM1	ITGAD-ITGB2	0	0
CADM1	ITGAL-ITGB2	0	0
CADM1	ITGAM-ITGB2	0	0
CADM1	ITGAV-ITGB3	0	0
CADM1	ITGAX-ITGB2	0	0
CADM1	JAG1	0	0
CADM1	JAG2	0	0
CADM1	JAM2	0	0
CADM1	JAM3	0	0
CADM1	KIR2DL5A	0	0
CADM1	KIR3DL2	0	0
CADM1	KIR3DS1	0	0
CADM1	KLRB1	0	0
CADM1	KLRC1-KLRD1	0	0
CADM1	KLRC2-KLRD1	0	0
CADM1	KLRG1	0	0
CADM1	KLRK1	0	0
CADM1	L1CAM	0	0
CADM1	LAIR1	0	0
CADM1	LILRA4	0	0
CADM1	LILRB1	0	0
CADM1	LILRB2	0	0
CADM1	LILRB4	0	0
CADM1	LRP10	0	0
CADM1	LY9	0	0
CADM1	LYAM2	0	0
CADM1	MCAM	0	0
CADM1	MPZL1	0	0
CADM1	MRC1	0	0
CADM1	NCAM1	0	0
CADM1	NECT3	0	0
CADM1	NRCAM	0	0
CADM1	OLR1	0	0
CADM1	PD1L2	0	0
CADM1	PDCD1	0	0
CADM1	PECAM1	0	0
CADM1	PI16	0	0
CADM1	PIGR	0	0
CADM1	PLAUR	0	0
CADM1	PLX4	0	0
CADM1	PLXNB2	0	0
CADM1	PLXNB3	0	0
CADM1	PLXNC1	0	0
CADM1	PLXND1	0	0
CADM1	PODXL	0	0
CADM1	PTPRC	0	0
CADM1	PTPRF	0	0
CADM1	PVR	0	0
CADM1	PVRL1	0	0
CADM1	PVRL2	0	0
CADM1	SDC1	0	0
CADM1	SELL	0	0
CADM1	SELP	0	0
CADM1	SELPLG	0	0
CADM1	SEMA4A	0	0
CADM1	SEMA4C	0	0
CADM1	SEMA4D	0	0
CADM1	SEMA7A	0	0
CADM1	SIGLEC1	0	0
CADM1	SIGLEC10	0	0
CADM1	SIRPA	0	0
CADM1	SIRPG	0	0
CADM1	SLAMF1	0	0
CADM1	SLAMF6	0	0
CADM1	SLAMF7	0	0
CADM1	SLAMF8	0	0
CADM1	SLITRK4	0	0
CADM1	SPN	0	0
CADM1	TGFBR3	0	0
CADM1	THY1	0	0
CADM1	TIGIT	0	0
CADM1	TNF	0	0
CADM1	TNFL8	0	0
CADM1	TNFRSF10A	0	0
CADM1	TNFRSF10C	0	0
CADM1	TNFRSF13B	0	0
CADM1	TNFRSF13C	0	0
CADM1	TNFRSF14	0	0
CADM1	TNFRSF17	0	0
CADM1	TNFRSF1B	0	0
CADM1	TNFRSF21	0	0
CADM1	TNFRSF4	0	0
CADM1	TNFRSF8	0	0
CADM1	TNFRSF9	0	0
CADM1	TNFSF10	0	0
CADM1	TNFSF11	0	0
CADM1	TNFSF12	0	0
CADM1	TNFSF13	0	0
CADM1	TNFSF13B	0	0
CADM1	TNFSF4	0	0
CADM1	TNFSF9	0	0
CADM1	TNR11	0	0
CADM1	TNR12	0	0
CADM1	TNR16	0	0
CADM1	TNR1A	0	0
CADM1	TR10B	0	0
CADM1	TR10D	0	0
CADM1	ULBP3	0	0
CADM1	VASN	0	0
CADM1	VCAM1	0	0
CD160	ALCAM	0	0
CD160	AMICA1	0	0
CD160	APLP2	0	0
CD160	APP	0	0
CD160	BST2	0	0
CD160	BTLA	0	0
CD160	C10orf54	0	0
CD160	CADM1	0	0
CD160	CD160	0	0
CD160	CD177	0	0
CD160	CD1B-B2M	0	0
CD160	CD1D-B2M	0	0
CD160	CD2	0	0
CD160	CD200	0	0
CD160	CD200R1	0	0
CD160	CD209	0	0
CD160	CD22	0	0
CD160	CD226	0	0
CD160	CD24	0	0
CD160	CD248	0	0
CD160	CD27	0	0
CD160	CD274	0	0
CD160	CD28	0	0
CD160	CD320	0	0
CD160	CD34	0	0
CD160	CD38	0	0
CD160	CD40	0	0
CD160	CD40LG	0	0
CD160	CD44	0	0
CD160	CD46	0	0
CD160	CD47	0	0
CD160	CD48	0	0
CD160	CD52	0	0
CD160	CD55	0	0
CD160	CD58	0	0
CD160	CD6	0	0
CD160	CD70	0	0
CD160	CD72	0	0
CD160	CD74	0	0
CD160	CD80	0	0
CD160	CD84	0	0
CD160	CD86	0	0
CD160	CD8B-CD8A	0	0
CD160	CD93	0	0
CD160	CD96	0	0
CD160	CD97	0	0
CD160	CDH1	0	0
CD160	CDH2	0	0
CD160	CEACAM1	0	0
CD160	CEACAM5	0	0
CD160	CEACAM6	0	0
CD160	CEACAM8	0	0
CD160	CHL1	0	0
CD160	CLC4M	0	0
CD160	CLEC2B	0	0
CD160	CLEC2D	0	0
CD160	CNTN1	0	0
CD160	CR2	0	0
CD160	CRTAM	0	0
CD160	CSF1	0	0
CD160	CSF1R	0	0
CD160	CTLA4	0	0
CD160	DSC1	0	0
CD160	DSC2	0	0
CD160	DSC3	0	0
CD160	DSG1	0	0
CD160	DSG2	0	0
CD160	EFNB1	0	0
CD160	EPHA2	0	0
CD160	EPHA4	0	0
CD160	EPHB1	0	0
CD160	EPHB2	0	0
CD160	ESAM	0	0
CD160	F11R	0	0
CD160	FAS	0	0
CD160	FASLG	0	0
CD160	FCER2	0	0
CD160	FGFR1	0	0
CD160	FGFR2	0	0
CD160	FGFR4	0	0
CD160	FLT3LG	0	0
CD160	GLG1	0	0
CD160	GP1BA-GP1BB	0	0
CD160	HLA-E-B2M	0	0
CD160	HLA-F-B2M	0	0
CD160	HLA-G-B2M	0	0
CD160	ICAM1	0	0
CD160	ICAM2	0	0
CD160	ICAM3	0	0
CD160	ICAM4	0	0
CD160	ICOS	0	0
CD160	ICOSLG	0	0
CD160	IFNGR1	0	0
CD160	IL1RAP	0	0
CD160	IL6R	0	0
CD160	IL6ST	0	0
CD160	ITGA2-ITGB1	0	0
CD160	ITGA2B-ITGB3	0	0
CD160	ITGA4-ITGB7	0	0
CD160	ITGA5-ITGB1	0	0
CD160	ITGAD-ITGB2	0	0
CD160	ITGAL-ITGB2	0	0
CD160	ITGAM-ITGB2	0	0
CD160	ITGAV-ITGB3	0	0
CD160	ITGAX-ITGB2	0	0
CD160	JAG1	0	0
CD160	JAG2	0	0
CD160	JAM2	0	0
CD160	JAM3	0	0
CD160	KIR2DL5A	0	0
CD160	KIR3DL2	0	0
CD160	KIR3DS1	0	0
CD160	KLRB1	0	0
CD160	KLRC1-KLRD1	0	0
CD160	KLRC2-KLRD1	0	0
CD160	KLRG1	0	0
CD160	KLRK1	0	0
CD160	L1CAM	0	0
CD160	LAIR1	0	0
CD160	LILRA4	0	0
CD160	LILRB1	0	0
CD160	LILRB2	0	0
CD160	LILRB4	0	0
CD160	LRP10	0	0
CD160	LY9	0	0
CD160	LYAM2	0	0
CD160	MCAM	0	0
CD160	MPZL1	0	0
CD160	MRC1	0	0
CD160	NCAM1	0	0
CD160	NECT3	0	0
CD160	NRCAM	0	0
CD160	OLR1	0	0
CD160	PD1L2	0	0
CD160	PDCD1	0	0
CD160	PECAM1	0	0
CD160	PI16	0	0
CD160	PIGR	0	0
CD160	PLAUR	0	0
CD160	PLX4	0	0
CD160	PLXNB2	0	0
CD160	PLXNB3	0	0
CD160	PLXNC1	0	0
CD160	PLXND1	0	0
CD160	PODXL	0	0
CD160	PTPRC	0	0
CD160	PTPRF	0	0
CD160	PVR	0	0
CD160	PVRL1	0	0
CD160	PVRL2	0	0
CD160	SDC1	0	0
CD160	SELL	0	0
CD160	SELP	0	0
CD160	SELPLG	0	0
CD160	SEMA4A	0	0
CD160	SEMA4C	0	0
CD160	SEMA4D	0	0
CD160	SEMA7A	0	0
CD160	SIGLEC1	0	0
CD160	SIGLEC10	0	0
CD160	SIRPA	0	0
CD160	SIRPG	0	0
CD160	SLAMF1	0	0
CD160	SLAMF6	0	0
CD160	SLAMF7	0	0
CD160	SLAMF8	0	0
CD160	SLITRK4	0	0
CD160	SPN	0	0
CD160	TGFBR3	0	0
CD160	THY1	0	0
CD160	TIGIT	0	0
CD160	TNF	0	0
CD160	TNFL8	0	0
CD160	TNFRSF10A	0	0
CD160	TNFRSF10C	0	0
CD160	TNFRSF13B	0	0
CD160	TNFRSF13C	0	0
CD160	TNFRSF14	0.513166	1
CD160	TNFRSF17	0	0
CD160	TNFRSF1B	0	0
CD160	TNFRSF21	0	0
CD160	TNFRSF4	0	0
CD160	TNFRSF8	0	0
CD160	TNFRSF9	0	0
CD160	TNFSF10	0	0
CD160	TNFSF11	0	0
CD160	TNFSF12	0	0
CD160	TNFSF13	0	0
CD160	TNFSF13B	0	0
CD160	TNFSF4	0	0
CD160	TNFSF9	0	0
CD160	TNR11	0	0
CD160	TNR12	0	0
CD160	TNR16	0	0
CD160	TNR1A	0	0
CD160	TR10B	0	0
CD160	TR10D	0	0
CD160	ULBP3	0	0
CD160	VASN	0	0
CD160	VCAM1	0	0
CD177	ALCAM	0	0
CD177	AMICA1	0	0
CD177	APLP2	0	0
CD177	APP	0	0
CD177	BST2	0	0
CD177	BTLA	0	0
CD177	C10orf54	0	0
CD177	CADM1	0	0
CD177	CD160	0	0
CD177	CD177	0	0
CD177	CD1B-B2M	0	0
CD177	CD1D-B2M	0	0
CD177	CD2	0	0
CD177	CD200	0	0
CD177	CD200R1	0	0
CD177	CD209	0	0
CD177	CD22	0	0
CD177	CD226	0	0
CD177	CD24	0	0
CD177	CD248	0	0
CD177	CD27	0	0
CD177	CD274	0	0
CD177	CD28	0	0
CD177	CD320	0	0
CD177	CD34	0	0
CD177	CD38	0	0
CD177	CD40	0	0
CD177	CD40LG	0	0
CD177	CD44	0	0
CD177	CD46	0	0
CD177	CD47	0	0
CD177	CD48	0	0
CD177	CD52	0	0
CD177	CD55	0	0
CD177	CD58	0	0
CD177	CD6	0	0
CD177	CD70	0	0
CD177	CD72	0	0
CD177	CD74	0	0
CD177	CD80	0	0
CD177	CD84	0	0
CD177	CD86	0	0
CD177	CD8B-CD8A	0	0
CD177	CD93	0	0
CD177	CD96	0	0
CD177	CD97	0	0
CD177	CDH1	0	0
CD177	CDH2	0	0
CD177	CEACAM1	0	0
CD177	CEACAM5	0	0
CD177	CEACAM6	0	0
CD177	CEACAM8	0	0
CD177	CHL1	0	0
CD177	CLC4M	0	0
CD177	CLEC2B	0	0
CD177	CLEC2D	0	0
CD177	CNTN1	0	0
CD177	CR2	0	0
CD177	CRTAM	0	0
CD177	CSF1	0	0
CD177	CSF1R	0	0
CD177	CTLA4	0	0
CD177	DSC1	0	0
CD177	DSC2	0	0
CD177	DSC3	0	0
CD177	DSG1	0	0
CD177	DSG2	0	0
CD177	EFNB1	0	0
CD177	EPHA2	0	0
CD177	EPHA4	0	0
CD177	EPHB1	0	0
CD177	EPHB2	0	0
CD177	ESAM	0	0
CD177	F11R	0	0
CD177	FAS	0	0
CD177	FASLG	0	0
CD177	FCER2	0	0
CD177	FGFR1	0	0
CD177	FGFR2	0	0
CD177	FGFR4	0	0
CD177	FLT3LG	0	0
CD177	GLG1	0	0
CD177	GP1BA-GP1BB	0	0
CD177	HLA-E-B2M	0	0
CD177	HLA-F-B2M	0	0
CD177	HLA-G-B2M	0	0
CD177	ICAM1	0	0
CD177	ICAM2	0	0
CD177	ICAM3	0	0
CD177	ICAM4	0	0
CD177	ICOS	0	0
CD177	ICOSLG	0	0
CD177	IFNGR1	0	0
CD177	IL1RAP	0	0
CD177	IL6R	0	0
CD177	IL6ST	0	0
CD177	ITGA2-ITGB1	0	0
CD177	ITGA2B-ITGB3	0	0
CD177	ITGA4-ITGB7	0	0
CD177	ITGA5-ITGB1	0	0
CD177	ITGAD-ITGB2	0	0
CD177	ITGAL-ITGB2	0	0
CD177	ITGAM-ITGB2	0	0
CD177	ITGAV-ITGB3	0	0
CD177	ITGAX-ITGB2	0	0
CD177	JAG1	0	0
CD177	JAG2	0	0
CD177	JAM2	0	0
CD177	JAM3	0	0
CD177	KIR2DL5A	0	0
CD177	KIR3DL2	0	0
CD177	KIR3DS1	0	0
CD177	KLRB1	0	0
CD177	KLRC1-KLRD1	0	0
CD177	KLRC2-KLRD1	0	0
CD177	KLRG1	0	0
CD177	KLRK1	0	0
CD177	L1CAM	0	0
CD177	LAIR1	0	0
CD177	LILRA4	0	0
CD177	LILRB1	0	0
CD177	LILRB2	0	0
CD177	LILRB4	0	0
CD177	LRP10	0	0
CD177	LY9	0	0
CD177	LYAM2	0	0
CD177	MCAM	0	0
CD177	MPZL1	0	0
CD177	MRC1	0	0
CD177	NCAM1	0	0
CD177	NECT3	0	0
CD177	NRCAM	0	0
CD177	OLR1	0	0
CD177	PD1L2	0	0
CD177	PDCD1	0	0
CD177	PECAM1	0	1
CD177	PI16	0	0
CD177	PIGR	0	0
CD177	PLAUR	0	0
CD177	PLX4	0	0
CD177	PLXNB2	0	0
CD177	PLXNB3	0	0
CD177	PLXNC1	0	0
CD177	PLXND1	0	0
CD177	PODXL	0	0
CD177	PTPRC	0	0
CD177	PTPRF	0	0
CD177	PVR	0	0
CD177	PVRL1	0	0
CD177	PVRL2	0	0
CD177	SDC1	0	0
CD177	SELL	0	0
CD177	SELP	0	0
CD177	SELPLG	0	0
CD177	SEMA4A	0	0
CD177	SEMA4C	0	0
CD177	SEMA4D	0	0
CD177	SEMA7A	0	0
CD177	SIGLEC1	0	0
CD177	SIGLEC10	0	0
CD177	SIRPA	0	0
CD177	SIRPG	0	0
CD177	SLAMF1	0	0
CD177	SLAMF6	0	0
CD177	SLAMF7	0	0
CD177	SLAMF8	0	0
CD177	SLITRK4	0	0
CD177	SPN	0	0
CD177	TGFBR3	0	0
CD177	THY1	0	0
CD177	TIGIT	0	0
CD177	TNF	0	0
CD177	TNFL8	0	0
CD177	TNFRSF10A	0	0
CD177	TNFRSF10C	0	0
CD177	TNFRSF13B	0	0
CD177	TNFRSF13C	0	0
CD177	TNFRSF14	0	0
CD177	TNFRSF17	0	0
CD177	TNFRSF1B	0	0
CD177	TNFRSF21	0	0
CD177	TNFRSF4	0	0
CD177	TNFRSF8	0	0
CD177	TNFRSF9	0	0
CD177	TNFSF10	0	0
CD177	TNFSF11	0	0
CD177	TNFSF12	0	0
CD177	TNFSF13	0	0
CD177	TNFSF13B	0	0
CD177	TNFSF4	0	0
CD177	TNFSF9	0	0
CD177	TNR11	0	0
CD177	TNR12	0	0
CD177	TNR16	0	0
CD177	TNR1A	0	0
CD177	TR10B	0	0
CD177	TR10D	0	0
CD177	ULBP3	0	0
CD177	VASN	0	0
[truncated: 38,601 more rows]

## Sheet: Figure1_network
pair_label	Bait.1	Bait_U.1	Prey.1	Prey_U.1	Sum_medpol	Expected
EFNB1 + EPHB2	EPHB2	P29323	EFNB1	P98172	5.42413	1
PVR + TIGIT	PVR	P15151	TIGIT	Q495A1	4.98463	1
CD47 + SIRPA	SIRPA	P78324	CD47	Q08722	4.27615	1
CD80 + CTLA4	CTLA4	P16410	CD80	P33681	5.3438	1
TNFRSF17 + TNFSF13B	TNFRSF17	Q02223	TNFSF13B	Q9Y275	3.58605	1
CD274 + PDCD1	CD274	Q9NZQ7	PDCD1	Q15116	4.2769	1
CD226 + PVR	PVR	P15151	CD226	Q15762	4.03135	1
PD1L2 + PDCD1	PDCD1	Q15116	PD1L2	Q9BQ51	4.73535	1
CD200 + CD200R1	CD200R1	Q8TD46	CD200	P41217	4.86965	1
TNFRSF13C + TNFSF13B	TNFSF13B	Q9Y275	TNFRSF13C	Q96RJ3	4.03008	1
KLRK1 + ULBP3	ULBP3	Q9BZM4	KLRK1	P26718	3.7335	1
CD274 + CD80	CD274	Q9NZQ7	CD80	P33681	3.8767	1
TNFSF11 + TNR11	TNFSF11	O14788	TNR11	Q9Y6Q6	4.14457	1
CD86 + CTLA4	CTLA4	P16410	CD86	P42081	4.19135	1
NECT3 + TIGIT	NECT3	Q9NQS3	TIGIT	Q495A1	3.00488	1
CD55 + CD97	CD55	P08174	CD97	P48960	3.20998	1
CD2 + CD58	CD58	P19256	CD2	P06729	3.69822	1
CSF1 + CSF1R	CSF1R	P07333	CSF1	P09603	3.4509	1
CD47 + SIRPG	SIRPG	Q9P1W8	CD47	Q08722	2.8	1
EFNB1 + EPHB1	EPHB1	P54762	EFNB1	P98172	3.30665	1
NECT3 + PVRL1	NECT3	Q9NQS3	PVRL1	Q15223	3.1668	1
NECT3 + PVR	PVR	P15151	NECT3	Q9NQS3	2.6426	1
CD28 + CD80	CD28	P10747	CD80	P33681	2.14348	1
CEACAM6 + CEACAM8	CEACAM6	P40199	CEACAM8	P31997	2.8184	1
ALCAM + CD6	ALCAM	Q13740	CD6	P30203	4.17065	1
BTLA + TNFRSF14	TNFRSF14	Q92956	BTLA	Q7Z6A9	3.35213	1
CEACAM1 + CEACAM8	CEACAM1	P13688	CEACAM8	P31997	2.4282	1
CD28 + CD86	CD28	P10747	CD86	P42081	1.7003	1
TNFRSF13B + TNFSF13B	TNFRSF13B	O14836	TNFSF13B	Q9Y275	1.50867	1
NECT3 + PVRL2	NECT3	Q9NQS3	PVRL2	Q92692	2.39078	1
FAS + FASLG	FASLG	P48023	FAS	P25445	2.32035	1
CD160 + TNFRSF14	CD160	O95971	TNFRSF14	Q92956	3.18925	1
JAM2 + JAM3	JAM2	P57087	JAM3	Q9BX67	3.5473	1
TNF + TNFRSF1B	TNF	P01375	TNFRSF1B	P20333	3.79022	1
TNF + TNR1A	TNF	P01375	TNR1A	P19438	2.9436	1
CD84 + CD84	CD84	Q9UIB8	CD84	Q9UIB8	1.9999	1
PVRL2 + TIGIT	PVRL2	Q92692	TIGIT	Q495A1	1.20503	1
HLA-G-B2M + LILRB1	LILRB1	Q8NHL6	HLA-G-B2M	P17693-P61769	1.07935	1
CADM1 + CRTAM	CADM1	Q9BY67	CRTAM	O95727	1.7021	1
TNFL8 + TNFRSF8	TNFRSF8	P28908	TNFL8	P32971	2.6629	1
PLXNC1 + SEMA7A	PLXNC1	O60486	SEMA7A	O75326	1.1234	1
TNFRSF4 + TNFSF4	TNFSF4	P23510	TNFRSF4	P43489	2.10755	1
TNFRSF14 + TNFSF14	TNFRSF14	Q92956	TNFSF14	O43557	0.776275	1
CD244 + CD48	CD48	P09326	CD244	Q9BZW8	1.71467	1
FLT3 + FLT3LG	FLT3LG	P49771	FLT3	P36888	0.837625	1
TNFRSF9 + TNFSF9	TNFRSF9	Q07011	TNFSF9	P41273	2.32848	1
PVRL1 + PVRL1	PVRL1	Q15223	PVRL1	Q15223	0.9623	1
SLAMF7 + SLAMF7	SLAMF7	Q9NQ25	SLAMF7	Q9NQ25	2.50675	1
LY9 + LY9	LY9	Q9HBG7	LY9	Q9HBG7	1.7928	1
ALCAM + ALCAM	ALCAM	Q13740	ALCAM	Q13740	1.71835	1
TNFSF12 + TNR12	TNR12	Q9NP84	TNFSF12	O43508	0.714525	1
F11R + F11R	F11R	Q9Y624	F11R	Q9Y624	1.5212	1
SLAMF1 + SLAMF1	SLAMF1	Q13291	SLAMF1	Q13291	1.4599	1
JAM3 + JAM3	JAM3	Q9BX67	JAM3	Q9BX67	1.6832	1
CDH1 + CDH1	CDH1	P12830	CDH1	P12830	1.28365	1
SELP + SELPLG	SELP	P16109	SELPLG	Q14242	0.49545	1
PLXNB2 + SEMA4D	PLXNB2	O15031	SEMA4D	Q92854	0.4596	1
CD40 + CD40LG	CD40	P25942	CD40LG	P29965	0.341175	1
CDH1 + KLRG1	CDH1	P12830	KLRG1	Q96E93	0.88455	1
SLAMF6 + SLAMF6	SLAMF6	Q96DU3	SLAMF6	Q96DU3	1.38985	1
CEACAM1 + CEACAM6	CEACAM1	P13688	CEACAM6	P40199	0.906775	1
PVRL2 + PVRL2	PVRL2	Q92692	PVRL2	Q92692	1.07085	1
PLXNB2 + SEMA4C	PLXNB2	O15031	SEMA4C	Q9C0C4	0.25995	1
PECAM1 + PECAM1	PECAM1	P16284	PECAM1	P16284	0.60105	1
ESAM + ESAM	ESAM	Q96AP7	ESAM	Q96AP7	0.91695	1
L1CAM + L1CAM	L1CAM	P32004	L1CAM	P32004	0.4799	1
CD209 + CEACAM1	CEACAM1	P13688	CD209	Q9NNX6	0.41875	1
NCAM1 + NCAM1	NCAM1	P13591	NCAM1	P13591	0.28825	1
HLA-E-B2M + KLRC2-KLRD1	HLA-E-B2M	P13747-P61769	KLRC2-KLRD1	P26717-Q13241	0.1761	1
SLAMF8 + SLAMF8	SLAMF8	Q9P0V8	SLAMF8	Q9P0V8	0.28515	1
CADM1 + CADM1	CADM1	Q9BY67	CADM1	Q9BY67	0.26795	1
CD27 + CD70	CD27	P26842	CD70	P32970	0.234775	1
ITGAV-ITGB3 + PLAUR	ITGAV-ITGB3	P06756-P05106	PLAUR	Q03405	0.09165	1
CEACAM6 + CEACAM6	CEACAM6	P40199	CEACAM6	P40199	0.1829	1
CEACAM1 + CEACAM1	CEACAM1	P13688	CEACAM1	P13688	0.2177	1
TNFRSF17 + TNFSF13	TNFSF13	O75888	TNFRSF17	Q02223	0.02625	1
HLA-E-B2M + KLRC1-KLRD1	HLA-E-B2M	P13747-P61769	KLRC1-KLRD1	P26715-Q13241	0.084075	1
CD1D-B2M + LILRB2	LILRB2	Q8N423	CD1D-B2M	P15813-P61769	0.1653	1
LAIR1 + LILRB4	LILRB4	Q8NHJ6	LAIR1	Q6GTX8	0.276075	1
ICAM1 + SPN	ICAM1	P05362	SPN	P16150	0.025925	1
TNFRSF10C + TNFSF10	TNFRSF10C	O14798	TNFSF10	P50591	0.01475	1
CD209 + ICAM3	ICAM3	P32942	CD209	Q9NNX6	0.1042	1
F11R + ITGAL-ITGB2	F11R	Q9Y624	ITGAL-ITGB2	P20701-P05107	0.065625	1
CD5 + CD5	CD5	P06127	CD5	P06127	0.01815	1
TNFSF10 + TR10B	TR10B	O14763	TNFSF10	P50591	0.0164	1
CLEC2D + KLRB1	KLRB1	Q12918	CLEC2D	Q9UHP7	0.078775	1
HLA-F-B2M + KIR3DL2	HLA-F-B2M	P30511-P61769	KIR3DL2	P43630	0.0478	1
HLA-F-B2M + LILRB2	HLA-F-B2M	P30511-P61769	LILRB2	Q8N423	0.082125	1
ICAM2 + ITGAL-ITGB2	ITGAL-ITGB2	P20701-P05107	ICAM2	P13598	0.02295	1
ITGAM-ITGB2 + JAM3	ITGAM-ITGB2	P11215-P05107	JAM3	Q9BX67	0.1031	1
CD2 + CD48	CD2	P06729	CD48	P09326	0.007675	1
CD8B-CD8A + CEACAM5	CD8B-CD8A	P10966-P01732	CEACAM5	P06731	0.046175	1
HLA-F-B2M + KIR3DS1	HLA-F-B2M	P30511-P61769	KIR3DS1	Q14943	0.0316	1
CD1D-B2M + CEACAM5	CD1D-B2M	P15813-P61769	CEACAM5	P06731	0.035625	1
HLA-F-B2M + LILRB1	HLA-F-B2M	P30511-P61769	LILRB1	Q8NHL6	0.025575	1
ICAM1 + ITGAL-ITGB2	ICAM1	P05362	ITGAL-ITGB2	P20701-P05107	0.012025	1
GLG1 + LYAM2	LYAM2	P16581	GLG1	Q92896	0.007775	1
TNFRSF13B + TNFSF13	TNFRSF13B	O14836	TNFSF13	O75888	0.0037	1
HLA-G-B2M + LILRB2	LILRB2	Q8N423	HLA-G-B2M	P17693-P61769	0.04995	1
TNFRSF10A + TNFSF10	TNFRSF10A	O00220	TNFSF10	P50591	0.006275	1
CDH1 + ITGA2-ITGB1	CDH1	P12830	ITGA2-ITGB1	P17301-P05556	0.006075	1
DSC2 + DSG2	DSC2	Q02487	DSG2	Q14126	0.016275	1
TNFSF10 + TR10D	TR10D	Q9UBN6	TNFSF10	P50591	0.02315	1
ICOS + ICOSLG	ICOS	Q9Y6W8	ICOSLG	O75144	0.0058	1
DSC3 + DSG1	DSC3	Q14574	DSG1	Q02413	0.05985	1
APP + CD74	APP	P05067	CD74	P04233	0.006275	1
LYAM2 + SELPLG	LYAM2	P16581	SELPLG	Q14242	0.01525	1
FCER2 + ITGAV-ITGB3	ITGAV-ITGB3	P06756-P05106	FCER2	P06734	0.004	1
DSC1 + DSG1	DSC1	Q08554	DSG1	Q02413	0.03145	1
CD96 + PVR	PVR	P15151	CD96	P40200	0.023425	1
CD226 + PVRL2	CD226	Q15762	PVRL2	Q92692	0.0025	1
DSC3 + DSG2	DSC3	Q14574	DSG2	Q14126	0.0078	1
CD38 + PECAM1	PECAM1	P16284	CD38	P28907	0.01055	1
PLXND1 + SEMA4A	PLXND1	Q9Y4D7	SEMA4A	Q9H3S1	0.003375	1
DSC1 + DSG2	DSC1	Q08554	DSG2	Q14126	0.019375	1
APP + LRP10	APP	P05067	LRP10	Q7Z4F1	0.007025	1
SIGLEC1 + SPN	SIGLEC1	Q9BZZ2	SPN	P16150	0.00565	1
ITGA4-ITGB1 + JAM2	JAM2	P57087	ITGA4-ITGB1	P13612-P05556	0.0005	1
CLEC2B + KLRF1	CLEC2B	Q92478	KLRF1	Q9NZS2	0.00035	1
CD177 + PECAM1	PECAM1	P16284	CD177	Q8N6Q3	0.000325	1
ITGA4-ITGB1 + PLAUR	PLAUR	Q03405	ITGA4-ITGB1	P13612-P05556	0	1
FCER2 + ITGAM-ITGB2	ITGAM-ITGB2	P11215-P05107	FCER2	P06734	0.0035	1
CLC4M + ICAM3	ICAM3	P32942	CLC4M	Q9H2X3	0	1
CD52 + SIGLEC10	CD52	P31358	SIGLEC10	Q96LC7	0	1
HLA-F-B2M + KIR3DL1	HLA-F-B2M	P30511-P61769	KIR3DL1	P43629	0	1
CEACAM1 + CEACAM5	CEACAM1	P13688	CEACAM5	P06731	0	1
ITGA5-ITGB1 + L1CAM	ITGA5-ITGB1	P08648-P05556	L1CAM	P32004	0.001725	1
CD40LG + ITGA5-ITGB1	ITGA5-ITGB1	P08648-P05556	CD40LG	P29965	0	1
CD46 + JAG1	CD46	P15529	JAG1	P78504	0.0022	1
ITGA4-ITGB1 + VCAM1	VCAM1	P19320	ITGA4-ITGB1	P13612-P05556	0	1
CR2 + FCER2	FCER2	P06734	CR2	P20023	0	1
BST2 + LILRA4	LILRA4	P59901	BST2	Q10589	0	1
ITGAV-ITGB3 + THY1	ITGAV-ITGB3	P06756-P05106	THY1	P04216	0	1
SELL + SELPLG	SELL	P14151	SELPLG	Q14242	0.004	1
ITGAV-ITGB3 + L1CAM	ITGAV-ITGB3	P06756-P05106	L1CAM	P32004	0	1
ICAM1 + ITGAM-ITGB2	ITGAM-ITGB2	P11215-P05107	ICAM1	P05362	0	1
ICAM3 + ITGAL-ITGB2	ICAM3	P32942	ITGAL-ITGB2	P20701-P05107	0	1
CD72 + SEMA4D	SEMA4D	Q92854	CD72	P21854	0	1
ITGAM-ITGB2 + THY1	ITGAM-ITGB2	P11215-P05107	THY1	P04216	0	1
ITGA4-ITGB7 + VCAM1	ITGA4-ITGB7	P13612-P26010	VCAM1	P19320	0	1
FGFR1 + NCAM1	NCAM1	P13591	FGFR1	P11362	0.006525	1
ICAM4 + ITGAL-ITGB2	ICAM4	Q14773	ITGAL-ITGB2	P20701-P05107	0	1
CD40LG + ITGA2B-ITGB3	ITGA2B-ITGB3	P08514-P05106	CD40LG	P29965	0	1
ITGAX-ITGB2 + THY1	ITGAX-ITGB2	P20702-P05107	THY1	P04216	0	1
CD34 + SELL	SELL	P14151	CD34	P28906	0.002975	1
FCER2 + ITGAX-ITGB2	FCER2	P06734	ITGAX-ITGB2	P20702-P05107	0	1
ICAM3 + ITGAD-ITGB2	ICAM3	P32942	ITGAD-ITGB2	Q13349-P05107	0	1
ICAM1 + ITGAX-ITGB2	ICAM1	P05362	ITGAX-ITGB2	P20702-P05107	0	1
ITGAD-ITGB2 + VCAM1	ITGAD-ITGB2	Q13349-P05107	VCAM1	P19320	0	1
PODXL + SELL	SELL	P14151	PODXL	O00592	0	1
DSC2 + DSG1	DSC2	Q02487	DSG1	Q02413	0	1
CD44 + LYAM2	LYAM2	P16581	CD44	P16070	0	1
CD24 + SELP	SELP	P16109	CD24	P25063	0	1
CEACAM1 + LYAM2	LYAM2	P16581	CEACAM1	P13688	0	1
MRC1 + PTPRC	MRC1	P22897	PTPRC	P08575	0	1
GP1BA-GP1BB + ITGAM-ITGB2	ITGAM-ITGB2	P11215-P05107	GP1BA-GP1BB	P07359-P13224	0	1
CD34 + SELP	SELP	P16109	CD34	P28906	0	1
CD22 + PTPRC	PTPRC	P08575	CD22	P20273	0	1
IL1RAP + PTPRF	PTPRF	P10586	IL1RAP	Q9NPH3	4.38042	0
EFNB1 + EPHA4	EPHA4	P54764	EFNB1	P98172	4.20908	0
EFNB1 + EPHA2	EPHA2	P29317	EFNB1	P98172	3.71977	0
CNTN1 + MCAM	MCAM	P43121	CNTN1	Q12860	3.7938	0
CNTN1 + NRCAM	CNTN1	Q12860	NRCAM	Q92823	3.05503	0
FCER2 + FGFR2	FCER2	P06734	FGFR2	P21802	3.3822	0
HFE-B2M + TFRC	TFRC	P02786	HFE-B2M	Q30201-P61769	3.95233	0
JAG1 + VASN	VASN	Q6EMK4	JAG1	P78504	4.0501	0
APLP2 + PLX4	APLP2	Q06481	PLX4	Q9HCM2	3.4134	0
APP + PLX4	APP	P05067	PLX4	Q9HCM2	3.5036	0
PI16 + TNFRSF21	TNFRSF21	O75509	PI16	Q6UXB8	3.26585	0
APLP2 + PIGR	PIGR	P01833	APLP2	Q06481	2.92897	0
CDH2 + FCER2	FCER2	P06734	CDH2	P19022	2.97047	0
OLR1 + SLITRK4	OLR1	P78380	SLITRK4	Q8IW52	2.2519	0
CD80 + TNR16	TNR16	P08138	CD80	P33681	2.6903	0
LYAM2 + LYAM2	LYAM2	P16581	LYAM2	P16581	2.8768	0
FGFR4 + SDC2	SDC2	P34741	FGFR4	P22455	2.50418	0
CD93 + IFNGR1	IFNGR1	P15260	CD93	Q9NPY3	2.17075	0
ITGA2-ITGB1 + LAIR1	LAIR1	Q6GTX8	ITGA2-ITGB1	P17301-P05556	2.0177	0
PIGR + TR10B	TR10B	O14763	PIGR	P01833	2.42335	0
JAM2 + JAM2	JAM2	P57087	JAM2	P57087	2.6808	0
KIR2DL5A + PVR	PVR	P15151	KIR2DL5A	Q8N109	2.45195	0
JAG2 + VASN	VASN	Q6EMK4	JAG2	Q9Y219	1.96132	0
C10orf54 + HLA-F-B2M	HLA-F-B2M	P30511-P61769	C10orf54	Q9H7M9	1.56218	0
CD248 + IL6R	IL6R	P08887	CD248	Q9HCU0	1.52642	0
CD300LF + CD300LF	CD300LF	Q8TDQ1	CD300LF	Q8TDQ1	1.4398	0
PLXNB3 + SEMA4D	SEMA4D	Q92854	PLXNB3	Q9ULL4	1.7004	0
AMICA1 + CD320	AMICA1	Q86YT9	CD320	Q9NPF0	1.5085	0
CHL1 + L1CAM	L1CAM	P32004	CHL1	O00533	1.99828	0
CHL1 + CHL1	CHL1	O00533	CHL1	O00533	1.39365	0
MPZL1 + MPZL1	MPZL1	O95297	MPZL1	O95297	1.1786	0
C10orf54 + HLA-E-B2M	HLA-E-B2M	P13747-P61769	C10orf54	Q9H7M9	1.25535	0
LAIR1 + LAIR1	LAIR1	Q6GTX8	LAIR1	Q6GTX8	1.3703	0
NCR1 + TMEM106B	NCR1	O76036	TMEM106B	Q9NUM4	1.91705	0
FGFR4 + TGFBR3	FGFR4	P22455	TGFBR3	Q03167	1.97785	0
MCAM + PTGFRN	MCAM	P43121	PTGFRN	Q9P2B2	1.9785	0
DLL1 + FCRL1	DLL1	O00548	FCRL1	Q96LA6	1.32593	0
ITGA2-ITGB1 + OSCAR	OSCAR	Q8IYS5	ITGA2-ITGB1	P17301-P05556	1.5359	0
CD1B-B2M + IL6ST	IL6ST	P40189	CD1B-B2M	P29016-P61769	1.81258	0

## Sheet: Figure2_histograms
chr1_simple	chr2_simple	chr1	chr2	Uniprot_unique	log10p1_kd_nM	Kd_cellpairmedian_log10
B	B	B.memory	B.memory	Q13740 + Q13740	4.62326	2.87474
B	B	B.memory	B.memory	P30203 + Q13740	2.08279	2.87474
B	B	B.memory	B.naive	Q13740 + Q13740	4.62326	2.85856
B	B	B.memory	B.naive	P30203 + Q13740	2.08279	2.85856
B	B Plasma	B.memory	B.plasma	Q13740 + Q13740	4.62326	3.02406
B	B Plasma	B.memory	B.plasma	P30203 + Q13740	2.08279	3.02406
B	DC	B.memory	mDC	Q13740 + Q13740	4.62326	3.00978
B	Monocyte	B.memory	MO.classic	Q13740 + Q13740	4.62326	3.05821
B	Monocyte	B.memory	MO.classic	P30203 + Q13740	2.08279	3.05821
B	Monocyte	B.memory	MO.intermed	Q13740 + Q13740	4.62326	3.09548
B	Monocyte	B.memory	MO.nonclass	Q13740 + Q13740	4.62326	3.16224
B	Treg	B.memory	mTregs	Q13740 + Q13740	4.62326	3.09556
B	Treg	B.memory	mTregs	P30203 + Q13740	2.08279	3.09556
B	NK	B.memory	NK.bright	Q13740 + Q13740	4.62326	3.01424
B	NK	B.memory	NK.bright	P30203 + Q13740	2.08279	3.01424
B	NK	B.memory	NK.dim	Q13740 + Q13740	4.62326	2.98615
B	NK	B.memory	NK.dim	P30203 + Q13740	2.08279	2.98615
B	Treg	B.memory	nTregs	Q13740 + Q13740	4.62326	3.08792
B	Treg	B.memory	nTregs	P30203 + Q13740	2.08279	3.08792
B	DC	B.memory	pDC	Q13740 + Q13740	4.62326	2.90981
B	T4	B.memory	T4.CM	Q13740 + Q13740	4.62326	2.94266
B	T4	B.memory	T4.CM	P30203 + Q13740	2.08279	2.94266
B	T4	B.memory	T4.EM	Q13740 + Q13740	4.62326	2.91457
B	T4	B.memory	T4.EM	P30203 + Q13740	2.08279	2.91457
B	T4	B.memory	T4.EMRA	Q13740 + Q13740	4.62326	2.87366
B	T4	B.memory	T4.EMRA	P30203 + Q13740	2.08279	2.87366
B	T4	B.memory	T4.naive	P30203 + Q13740	2.08279	3.14583
B	T8	B.memory	T8.CM	Q13740 + Q13740	4.62326	3.05421
B	T8	B.memory	T8.CM	P30203 + Q13740	2.08279	3.05421
B	T8	B.memory	T8.EM	Q13740 + Q13740	4.62326	3.15285
B	T8	B.memory	T8.EM	P30203 + Q13740	2.08279	3.15285
B	T8	B.memory	T8.EMRA	Q13740 + Q13740	4.62326	3.09811
B	T8	B.memory	T8.EMRA	P30203 + Q13740	2.08279	3.09811
B	T8	B.memory	T8.naive	Q13740 + Q13740	4.62326	3.11745
B	T8	B.memory	T8.naive	P30203 + Q13740	2.08279	3.11745
B	T4	B.memory	Th1	Q13740 + Q13740	4.62326	3.04391
B	T4	B.memory	Th1	P30203 + Q13740	2.08279	3.04391
B	T4	B.memory	Th17	Q13740 + Q13740	4.62326	3.08818
B	T4	B.memory	Th17	P30203 + Q13740	2.08279	3.08818
B	T4	B.memory	Th2	Q13740 + Q13740	4.62326	3.08287
B	T4	B.memory	Th2	P30203 + Q13740	2.08279	3.08287
B	DC	B.memory	mDC	P05067 + Q9HCM2	4.20415	3.00978
B	Monocyte	B.memory	MO.classic	P05067 + Q9HCM2	4.20415	3.05821
B	Monocyte	B.memory	MO.intermed	P05067 + Q9HCM2	4.20415	3.09548
B	Monocyte	B.memory	MO.nonclass	P05067 + Q9HCM2	4.20415	3.16224
B	NK	B.memory	NK.bright	P05067 + Q9HCM2	4.20415	3.01424
B	NK	B.memory	NK.dim	P05067 + Q9HCM2	4.20415	2.98615
B	DC	B.memory	pDC	P05067 + Q9HCM2	4.20415	2.90981
B	T4	B.memory	T4.CM	P05067 + Q9HCM2	4.20415	2.94266
B	T8	B.memory	T8.EM	P05067 + Q9HCM2	4.20415	3.15285
B	T4	B.memory	Th1	P05067 + Q9HCM2	4.20415	3.04391
B	T4	B.memory	Th2	P05067 + Q9HCM2	4.20415	3.08287
B	DC	B.memory	pDC	P59901 + Q10589	3.00043	2.90981
B	B	B.memory	B.memory	Q7Z6A9 + Q92956	2.46389	2.87474
B	B	B.memory	B.naive	Q7Z6A9 + Q92956	2.46389	2.85856
B	DC	B.memory	mDC	Q7Z6A9 + Q92956	2.46389	3.00978
B	Monocyte	B.memory	MO.intermed	Q7Z6A9 + Q92956	2.46389	3.09548
B	Monocyte	B.memory	MO.nonclass	Q7Z6A9 + Q92956	2.46389	3.16224
B	NK	B.memory	NK.bright	Q7Z6A9 + Q92956	2.46389	3.01424
B	NK	B.memory	NK.dim	Q7Z6A9 + Q92956	2.46389	2.98615
B	Treg	B.memory	nTregs	Q7Z6A9 + Q92956	2.46389	3.08792
B	DC	B.memory	pDC	Q7Z6A9 + Q92956	2.46389	2.90981
B	T4	B.memory	T4.CM	Q7Z6A9 + Q92956	2.46389	2.94266
B	T4	B.memory	T4.EM	Q7Z6A9 + Q92956	2.46389	2.91457
B	T4	B.memory	T4.EMRA	Q7Z6A9 + Q92956	2.46389	2.87366
B	T8	B.memory	T8.CM	Q7Z6A9 + Q92956	2.46389	3.05421
B	T8	B.memory	T8.EM	Q7Z6A9 + Q92956	2.46389	3.15285
B	T8	B.memory	T8.EMRA	Q7Z6A9 + Q92956	2.46389	3.09811
B	T8	B.memory	T8.naive	Q7Z6A9 + Q92956	2.46389	3.11745
B	T4	B.memory	Th1	Q7Z6A9 + Q92956	2.46389	3.04391
B	T4	B.memory	Th17	Q7Z6A9 + Q92956	2.46389	3.08818
B	T4	B.memory	Th2	Q7Z6A9 + Q92956	2.46389	3.08287
B	B	B.memory	B.memory	P13747 + Q9H7M9	3.85132	2.87474
B	B	B.memory	B.memory	P30511 + Q9H7M9	3.20439	2.87474
B	B	B.memory	B.naive	P13747 + Q9H7M9	3.85132	2.85856
B	B	B.memory	B.naive	P30511 + Q9H7M9	3.20439	2.85856
B	B Plasma	B.memory	B.plasma	P13747 + Q9H7M9	3.85132	3.02406
B	B Plasma	B.memory	B.plasma	P30511 + Q9H7M9	3.20439	3.02406
B	DC	B.memory	mDC	P13747 + Q9H7M9	3.85132	3.00978
B	DC	B.memory	mDC	P30511 + Q9H7M9	3.20439	3.00978
B	Monocyte	B.memory	MO.classic	P13747 + Q9H7M9	3.85132	3.05821
B	Monocyte	B.memory	MO.classic	P30511 + Q9H7M9	3.20439	3.05821
B	Monocyte	B.memory	MO.intermed	P13747 + Q9H7M9	3.85132	3.09548
B	Monocyte	B.memory	MO.intermed	P30511 + Q9H7M9	3.20439	3.09548
B	Monocyte	B.memory	MO.nonclass	P13747 + Q9H7M9	3.85132	3.16224
B	Monocyte	B.memory	MO.nonclass	P30511 + Q9H7M9	3.20439	3.16224
B	Treg	B.memory	mTregs	P13747 + Q9H7M9	3.85132	3.09556
B	Treg	B.memory	mTregs	P30511 + Q9H7M9	3.20439	3.09556
B	NK	B.memory	NK.bright	P13747 + Q9H7M9	3.85132	3.01424
B	NK	B.memory	NK.bright	P30511 + Q9H7M9	3.20439	3.01424
B	NK	B.memory	NK.dim	P13747 + Q9H7M9	3.85132	2.98615
B	NK	B.memory	NK.dim	P30511 + Q9H7M9	3.20439	2.98615
B	Treg	B.memory	nTregs	P13747 + Q9H7M9	3.85132	3.08792
B	Treg	B.memory	nTregs	P30511 + Q9H7M9	3.20439	3.08792
B	DC	B.memory	pDC	P13747 + Q9H7M9	3.85132	2.90981
B	DC	B.memory	pDC	P30511 + Q9H7M9	3.20439	2.90981
B	T4	B.memory	T4.CM	P13747 + Q9H7M9	3.85132	2.94266
B	T4	B.memory	T4.CM	P30511 + Q9H7M9	3.20439	2.94266
B	T4	B.memory	T4.EM	P13747 + Q9H7M9	3.85132	2.91457
B	T4	B.memory	T4.EM	P30511 + Q9H7M9	3.20439	2.91457
B	T4	B.memory	T4.EMRA	P13747 + Q9H7M9	3.85132	2.87366
B	T4	B.memory	T4.EMRA	P30511 + Q9H7M9	3.20439	2.87366
B	T4	B.memory	T4.naive	P13747 + Q9H7M9	3.85132	3.14583
B	T4	B.memory	T4.naive	P30511 + Q9H7M9	3.20439	3.14583
B	T8	B.memory	T8.CM	P13747 + Q9H7M9	3.85132	3.05421
B	T8	B.memory	T8.CM	P30511 + Q9H7M9	3.20439	3.05421
B	T8	B.memory	T8.EM	P13747 + Q9H7M9	3.85132	3.15285
B	T8	B.memory	T8.EM	P30511 + Q9H7M9	3.20439	3.15285
B	T8	B.memory	T8.EMRA	P13747 + Q9H7M9	3.85132	3.09811
B	T8	B.memory	T8.EMRA	P30511 + Q9H7M9	3.20439	3.09811
B	T8	B.memory	T8.naive	P13747 + Q9H7M9	3.85132	3.11745
B	T8	B.memory	T8.naive	P30511 + Q9H7M9	3.20439	3.11745
B	T4	B.memory	Th1	P13747 + Q9H7M9	3.85132	3.04391
B	T4	B.memory	Th1	P30511 + Q9H7M9	3.20439	3.04391
B	T4	B.memory	Th17	P13747 + Q9H7M9	3.85132	3.08818
B	T4	B.memory	Th17	P30511 + Q9H7M9	3.20439	3.08818
B	T4	B.memory	Th2	P13747 + Q9H7M9	3.85132	3.08287
B	T4	B.memory	Th2	P30511 + Q9H7M9	3.20439	3.08287
B	B	B.memory	B.naive	P41217 + Q8TD46	3.39811	2.85856
B	DC	B.memory	mDC	P41217 + Q8TD46	3.39811	3.00978
B	Treg	B.memory	mTregs	P41217 + Q8TD46	3.39811	3.09556
B	NK	B.memory	NK.bright	P41217 + Q8TD46	3.39811	3.01424
B	T4	B.memory	T4.CM	P41217 + Q8TD46	3.39811	2.94266
B	T4	B.memory	T4.EM	P41217 + Q8TD46	3.39811	2.91457
B	T4	B.memory	T4.naive	P41217 + Q8TD46	3.39811	3.14583
B	T8	B.memory	T8.CM	P41217 + Q8TD46	3.39811	3.05421
B	T8	B.memory	T8.EM	P41217 + Q8TD46	3.39811	3.15285
B	T4	B.memory	Th1	P41217 + Q8TD46	3.39811	3.04391
B	T4	B.memory	Th17	P41217 + Q8TD46	3.39811	3.08818
B	T4	B.memory	Th2	P41217 + Q8TD46	3.39811	3.08287
B	Monocyte	B.memory	MO.classic	P26842 + P32970	0.255273	3.05821
B	Monocyte	B.memory	MO.intermed	P26842 + P32970	0.255273	3.09548
B	Treg	B.memory	mTregs	P26842 + P32970	0.255273	3.09556
B	NK	B.memory	NK.bright	P26842 + P32970	0.255273	3.01424
B	NK	B.memory	NK.dim	P26842 + P32970	0.255273	2.98615
B	T4	B.memory	T4.CM	P26842 + P32970	0.255273	2.94266
B	T4	B.memory	T4.EM	P26842 + P32970	0.255273	2.91457
B	T8	B.memory	T8.CM	P26842 + P32970	0.255273	3.05421
B	T8	B.memory	T8.EM	P26842 + P32970	0.255273	3.15285
B	T4	B.memory	Th1	P26842 + P32970	0.255273	3.04391
B	B Plasma	B.memory	B.plasma	P25942 + P29965	0.90309	3.02406
B	T4	B.memory	T4.CM	P25942 + P29965	0.90309	2.94266
B	T4	B.memory	T4.EM	P25942 + P29965	0.90309	2.91457
B	B Plasma	B.memory	B.plasma	Q08722 + Q9P1W8	4.36175	3.02406
B	DC	B.memory	mDC	P78324 + Q08722	3.30125	3.00978
B	Monocyte	B.memory	MO.classic	P78324 + Q08722	3.30125	3.05821
B	Monocyte	B.memory	MO.classic	Q08722 + Q9P1W8	4.36175	3.05821
B	Monocyte	B.memory	MO.intermed	P78324 + Q08722	3.30125	3.09548
B	Monocyte	B.memory	MO.nonclass	P78324 + Q08722	3.30125	3.16224
B	Monocyte	B.memory	MO.nonclass	Q08722 + Q9P1W8	4.36175	3.16224
B	Treg	B.memory	mTregs	P78324 + Q08722	3.30125	3.09556
B	Treg	B.memory	mTregs	Q08722 + Q9P1W8	4.36175	3.09556
B	NK	B.memory	NK.bright	P78324 + Q08722	3.30125	3.01424
B	NK	B.memory	NK.bright	Q08722 + Q9P1W8	4.36175	3.01424
B	NK	B.memory	NK.dim	P78324 + Q08722	3.30125	2.98615
B	Treg	B.memory	nTregs	P78324 + Q08722	3.30125	3.08792
B	Treg	B.memory	nTregs	Q08722 + Q9P1W8	4.36175	3.08792
B	DC	B.memory	pDC	P78324 + Q08722	3.30125	2.90981
B	T4	B.memory	T4.CM	P78324 + Q08722	3.30125	2.94266
B	T4	B.memory	T4.CM	Q08722 + Q9P1W8	4.36175	2.94266
B	T4	B.memory	T4.EM	P78324 + Q08722	3.30125	2.91457
B	T4	B.memory	T4.EM	Q08722 + Q9P1W8	4.36175	2.91457
B	T4	B.memory	T4.EMRA	P78324 + Q08722	3.30125	2.87366
B	T4	B.memory	T4.EMRA	Q08722 + Q9P1W8	4.36175	2.87366
B	T4	B.memory	T4.naive	P78324 + Q08722	3.30125	3.14583
B	T4	B.memory	T4.naive	Q08722 + Q9P1W8	4.36175	3.14583
B	T8	B.memory	T8.CM	P78324 + Q08722	3.30125	3.05421
B	T8	B.memory	T8.CM	Q08722 + Q9P1W8	4.36175	3.05421
B	T8	B.memory	T8.EM	P78324 + Q08722	3.30125	3.15285
B	T8	B.memory	T8.EM	Q08722 + Q9P1W8	4.36175	3.15285
B	T8	B.memory	T8.EMRA	P78324 + Q08722	3.30125	3.09811
B	T8	B.memory	T8.EMRA	Q08722 + Q9P1W8	4.36175	3.09811
B	T8	B.memory	T8.naive	P78324 + Q08722	3.30125	3.11745
B	T8	B.memory	T8.naive	Q08722 + Q9P1W8	4.36175	3.11745
B	T4	B.memory	Th1	P78324 + Q08722	3.30125	3.04391
B	T4	B.memory	Th1	Q08722 + Q9P1W8	4.36175	3.04391
B	T4	B.memory	Th17	P78324 + Q08722	3.30125	3.08818
B	T4	B.memory	Th17	Q08722 + Q9P1W8	4.36175	3.08818
B	T4	B.memory	Th2	P78324 + Q08722	3.30125	3.08287
B	T4	B.memory	Th2	Q08722 + Q9P1W8	4.36175	3.08287
B	DC	B.memory	mDC	P09326 + Q9BZW8	3.60217	3.00978
B	Monocyte	B.memory	MO.classic	P09326 + Q9BZW8	3.60217	3.05821
B	Monocyte	B.memory	MO.intermed	P09326 + Q9BZW8	3.60217	3.09548
B	Monocyte	B.memory	MO.nonclass	P09326 + Q9BZW8	3.60217	3.16224
B	NK	B.memory	NK.bright	P09326 + Q9BZW8	3.60217	3.01424
B	NK	B.memory	NK.dim	P09326 + Q9BZW8	3.60217	2.98615
B	T4	B.memory	T4.EMRA	P09326 + Q9BZW8	3.60217	2.87366
B	T8	B.memory	T8.CM	P09326 + Q9BZW8	3.60217	3.05421
B	T8	B.memory	T8.EM	P09326 + Q9BZW8	3.60217	3.15285
B	T8	B.memory	T8.EMRA	P09326 + Q9BZW8	3.60217	3.09811
B	B	B.memory	B.memory	P08174 + P48960	4.9345	2.87474
B	B	B.memory	B.naive	P08174 + P48960	4.9345	2.85856
B	B Plasma	B.memory	B.plasma	P08174 + P48960	4.9345	3.02406
B	DC	B.memory	mDC	P08174 + P48960	4.9345	3.00978
B	Monocyte	B.memory	MO.classic	P08174 + P48960	4.9345	3.05821
B	Monocyte	B.memory	MO.intermed	P08174 + P48960	4.9345	3.09548
B	Monocyte	B.memory	MO.nonclass	P08174 + P48960	4.9345	3.16224
B	Treg	B.memory	mTregs	P08174 + P48960	4.9345	3.09556
B	NK	B.memory	NK.bright	P08174 + P48960	4.9345	3.01424
B	NK	B.memory	NK.dim	P08174 + P48960	4.9345	2.98615
B	Treg	B.memory	nTregs	P08174 + P48960	4.9345	3.08792
B	DC	B.memory	pDC	P08174 + P48960	4.9345	2.90981
B	T4	B.memory	T4.CM	P08174 + P48960	4.9345	2.94266
B	T4	B.memory	T4.EM	P08174 + P48960	4.9345	2.91457
B	T4	B.memory	T4.EMRA	P08174 + P48960	4.9345	2.87366
B	T4	B.memory	T4.naive	P08174 + P48960	4.9345	3.14583
B	T8	B.memory	T8.CM	P08174 + P48960	4.9345	3.05421
B	T8	B.memory	T8.EM	P08174 + P48960	4.9345	3.15285
B	T8	B.memory	T8.EMRA	P08174 + P48960	4.9345	3.09811
B	T8	B.memory	T8.naive	P08174 + P48960	4.9345	3.11745
B	T4	B.memory	Th1	P08174 + P48960	4.9345	3.04391
B	T4	B.memory	Th17	P08174 + P48960	4.9345	3.08818
B	T4	B.memory	Th2	P08174 + P48960	4.9345	3.08287
B	B	B.memory	B.naive	P06729 + P19256	4.00004	2.85856
B	DC	B.memory	mDC	P06729 + P19256	4.00004	3.00978
B	Monocyte	B.memory	MO.classic	P06729 + P19256	4.00004	3.05821
B	Monocyte	B.memory	MO.intermed	P06729 + P19256	4.00004	3.09548
B	Monocyte	B.memory	MO.nonclass	P06729 + P19256	4.00004	3.16224
B	Treg	B.memory	mTregs	P06729 + P19256	4.00004	3.09556
B	NK	B.memory	NK.bright	P06729 + P19256	4.00004	3.01424
B	NK	B.memory	NK.dim	P06729 + P19256	4.00004	2.98615
B	Treg	B.memory	nTregs	P06729 + P19256	4.00004	3.08792
B	DC	B.memory	pDC	P06729 + P19256	4.00004	2.90981
B	T4	B.memory	T4.CM	P06729 + P19256	4.00004	2.94266
B	T4	B.memory	T4.EM	P06729 + P19256	4.00004	2.91457
B	T4	B.memory	T4.EMRA	P06729 + P19256	4.00004	2.87366
B	T4	B.memory	T4.naive	P06729 + P19256	4.00004	3.14583
B	T8	B.memory	T8.CM	P06729 + P19256	4.00004	3.05421
B	T8	B.memory	T8.EM	P06729 + P19256	4.00004	3.15285
B	T8	B.memory	T8.EMRA	P06729 + P19256	4.00004	3.09811
B	T8	B.memory	T8.naive	P06729 + P19256	4.00004	3.11745
B	T4	B.memory	Th1	P06729 + P19256	4.00004	3.04391
B	T4	B.memory	Th17	P06729 + P19256	4.00004	3.08818
B	T4	B.memory	Th2	P06729 + P19256	4.00004	3.08287
B	B	B.memory	B.memory	P30203 + Q13740	2.08279	2.87474
B	B	B.memory	B.naive	P30203 + Q13740	2.08279	2.85856
B	B Plasma	B.memory	B.plasma	P30203 + Q13740	2.08279	3.02406
B	DC	B.memory	mDC	P30203 + Q13740	2.08279	3.00978
B	Monocyte	B.memory	MO.classic	P30203 + Q13740	2.08279	3.05821
B	Monocyte	B.memory	MO.intermed	P30203 + Q13740	2.08279	3.09548
B	Monocyte	B.memory	MO.nonclass	P30203 + Q13740	2.08279	3.16224
B	Treg	B.memory	mTregs	P30203 + Q13740	2.08279	3.09556
B	NK	B.memory	NK.bright	P30203 + Q13740	2.08279	3.01424
B	NK	B.memory	NK.dim	P30203 + Q13740	2.08279	2.98615
B	Treg	B.memory	nTregs	P30203 + Q13740	2.08279	3.08792
B	DC	B.memory	pDC	P30203 + Q13740	2.08279	2.90981
B	T4	B.memory	T4.CM	P30203 + Q13740	2.08279	2.94266
B	T4	B.memory	T4.EM	P30203 + Q13740	2.08279	2.91457
B	T4	B.memory	T4.EMRA	P30203 + Q13740	2.08279	2.87366
B	T8	B.memory	T8.CM	P30203 + Q13740	2.08279	3.05421
B	T8	B.memory	T8.EM	P30203 + Q13740	2.08279	3.15285
B	T8	B.memory	T8.EMRA	P30203 + Q13740	2.08279	3.09811
B	T8	B.memory	T8.naive	P30203 + Q13740	2.08279	3.11745
B	T4	B.memory	Th1	P30203 + Q13740	2.08279	3.04391
B	T4	B.memory	Th17	P30203 + Q13740	2.08279	3.08818
B	T4	B.memory	Th2	P30203 + Q13740	2.08279	3.08287
B	B	B.memory	B.memory	P21854 + Q92854	2.47857	2.87474
B	B	B.memory	B.naive	P21854 + Q92854	2.47857	2.85856
B	DC	B.memory	mDC	P21854 + Q92854	2.47857	3.00978
B	Monocyte	B.memory	MO.classic	P21854 + Q92854	2.47857	3.05821
B	Monocyte	B.memory	MO.intermed	P21854 + Q92854	2.47857	3.09548
B	Monocyte	B.memory	MO.nonclass	P21854 + Q92854	2.47857	3.16224
B	Treg	B.memory	mTregs	P21854 + Q92854	2.47857	3.09556
B	NK	B.memory	NK.bright	P21854 + Q92854	2.47857	3.01424
B	NK	B.memory	NK.dim	P21854 + Q92854	2.47857	2.98615
B	Treg	B.memory	nTregs	P21854 + Q92854	2.47857	3.08792
B	DC	B.memory	pDC	P21854 + Q92854	2.47857	2.90981
B	T4	B.memory	T4.CM	P21854 + Q92854	2.47857	2.94266
B	T4	B.memory	T4.EM	P21854 + Q92854	2.47857	2.91457
B	T4	B.memory	T4.EMRA	P21854 + Q92854	2.47857	2.87366
B	T4	B.memory	T4.naive	P21854 + Q92854	2.47857	3.14583
B	T8	B.memory	T8.CM	P21854 + Q92854	2.47857	3.05421
B	T8	B.memory	T8.EM	P21854 + Q92854	2.47857	3.15285
B	T8	B.memory	T8.EMRA	P21854 + Q92854	2.47857	3.09811
B	T8	B.memory	T8.naive	P21854 + Q92854	2.47857	3.11745
B	T4	B.memory	Th1	P21854 + Q92854	2.47857	3.04391
B	T4	B.memory	Th17	P21854 + Q92854	2.47857	3.08818
B	T4	B.memory	Th2	P21854 + Q92854	2.47857	3.08287
B	B	B.memory	B.memory	P08174 + P48960	4.9345	2.87474
B	B	B.memory	B.naive	P08174 + P48960	4.9345	2.85856
B	B Plasma	B.memory	B.plasma	P08174 + P48960	4.9345	3.02406
B	DC	B.memory	mDC	P08174 + P48960	4.9345	3.00978
B	Monocyte	B.memory	MO.classic	P08174 + P48960	4.9345	3.05821
B	Monocyte	B.memory	MO.intermed	P08174 + P48960	4.9345	3.09548
B	Monocyte	B.memory	MO.nonclass	P08174 + P48960	4.9345	3.16224
B	Treg	B.memory	mTregs	P08174 + P48960	4.9345	3.09556
B	NK	B.memory	NK.bright	P08174 + P48960	4.9345	3.01424
B	NK	B.memory	NK.dim	P08174 + P48960	4.9345	2.98615
B	Treg	B.memory	nTregs	P08174 + P48960	4.9345	3.08792
B	DC	B.memory	pDC	P08174 + P48960	4.9345	2.90981
B	T4	B.memory	T4.CM	P08174 + P48960	4.9345	2.94266
B	T4	B.memory	T4.EM	P08174 + P48960	4.9345	2.91457
B	T4	B.memory	T4.naive	P08174 + P48960	4.9345	3.14583
B	T8	B.memory	T8.CM	P08174 + P48960	4.9345	3.05421
B	T8	B.memory	T8.EM	P08174 + P48960	4.9345	3.15285
B	T8	B.memory	T8.EMRA	P08174 + P48960	4.9345	3.09811
B	T8	B.memory	T8.naive	P08174 + P48960	4.9345	3.11745
B	T4	B.memory	Th1	P08174 + P48960	4.9345	3.04391
B	T4	B.memory	Th17	P08174 + P48960	4.9345	3.08818
B	T4	B.memory	Th2	P08174 + P48960	4.9345	3.08287
B	B	B.memory	B.memory	P06734 + P20023	2.4216	2.87474
B	B	B.memory	B.naive	P06734 + P20023	2.4216	2.85856
B	Monocyte	B.memory	MO.classic	P06734 + P20023	2.4216	3.05821
B	B	B.memory	B.memory	Q02413 + Q02487	4.34046	2.87474
B	B	B.memory	B.naive	Q02413 + Q02487	4.34046	2.85856
B	B Plasma	B.memory	B.plasma	Q02413 + Q02487	4.34046	3.02406
B	DC	B.memory	mDC	Q02413 + Q02487	4.34046	3.00978
B	Monocyte	B.memory	MO.classic	Q02413 + Q02487	4.34046	3.05821
B	Monocyte	B.memory	MO.intermed	Q02413 + Q02487	4.34046	3.09548
B	Treg	B.memory	mTregs	Q02413 + Q02487	4.34046	3.09556
B	NK	B.memory	NK.bright	Q02413 + Q02487	4.34046	3.01424
B	Treg	B.memory	nTregs	Q02413 + Q02487	4.34046	3.08792
B	T4	B.memory	T4.CM	Q02413 + Q02487	4.34046	2.94266
B	T4	B.memory	T4.naive	Q02413 + Q02487	4.34046	3.14583
B	T8	B.memory	T8.CM	Q02413 + Q02487	4.34046	3.05421
B	T8	B.memory	T8.EM	Q02413 + Q02487	4.34046	3.15285
B	T8	B.memory	T8.EM	Q02487 + Q14126	4.46241	3.15285
B	T8	B.memory	T8.EMRA	Q02413 + Q02487	4.34046	3.09811
B	T8	B.memory	T8.naive	Q02413 + Q02487	4.34046	3.11745
B	T8	B.memory	T8.naive	Q02487 + Q14126	4.46241	3.11745
B	T4	B.memory	Th1	Q02413 + Q02487	4.34046	3.04391
B	T4	B.memory	Th17	Q02413 + Q02487	4.34046	3.08818
B	T4	B.memory	Th2	Q02413 + Q02487	4.34046	3.08287
B	B	B.memory	B.memory	Q02413 + Q02487	4.34046	2.87474
B	B	B.memory	B.naive	Q02413 + Q08554	3.55035	2.85856
B	B Plasma	B.memory	B.plasma	Q02413 + Q08554	3.55035	3.02406
B	B Plasma	B.memory	B.plasma	Q02413 + Q02487	4.34046	3.02406
B	DC	B.memory	mDC	Q02413 + Q08554	3.55035	3.00978
B	Monocyte	B.memory	MO.classic	Q02413 + Q08554	3.55035	3.05821
B	Monocyte	B.memory	MO.classic	Q02413 + Q02487	4.34046	3.05821
B	Monocyte	B.memory	MO.intermed	Q02413 + Q08554	3.55035	3.09548
B	Monocyte	B.memory	MO.intermed	Q02413 + Q02487	4.34046	3.09548
B	Monocyte	B.memory	MO.nonclass	Q02413 + Q02487	4.34046	3.16224
B	Treg	B.memory	mTregs	Q02413 + Q08554	3.55035	3.09556
B	Treg	B.memory	mTregs	Q02413 + Q02487	4.34046	3.09556
B	NK	B.memory	NK.bright	Q02413 + Q08554	3.55035	3.01424
B	NK	B.memory	NK.bright	Q02413 + Q02487	4.34046	3.01424
B	NK	B.memory	NK.dim	Q02413 + Q02487	4.34046	2.98615
B	Treg	B.memory	nTregs	Q02413 + Q08554	3.55035	3.08792
B	Treg	B.memory	nTregs	Q02413 + Q02487	4.34046	3.08792
B	DC	B.memory	pDC	Q02413 + Q08554	3.55035	2.90981
B	DC	B.memory	pDC	Q02413 + Q02487	4.34046	2.90981
B	T4	B.memory	T4.CM	Q02413 + Q08554	3.55035	2.94266
B	T4	B.memory	T4.CM	Q02413 + Q02487	4.34046	2.94266
B	T4	B.memory	T4.EM	Q02413 + Q08554	3.55035	2.91457
B	T4	B.memory	T4.EM	Q02413 + Q02487	4.34046	2.91457
B	T4	B.memory	T4.EMRA	Q02413 + Q08554	3.55035	2.87366
B	T4	B.memory	T4.EMRA	Q02413 + Q02487	4.34046	2.87366
B	T4	B.memory	T4.naive	Q02413 + Q08554	3.55035	3.14583
B	T4	B.memory	T4.naive	Q02413 + Q02487	4.34046	3.14583
B	T8	B.memory	T8.CM	Q02413 + Q08554	3.55035	3.05421
B	T8	B.memory	T8.CM	Q02413 + Q02487	4.34046	3.05421
B	T8	B.memory	T8.EM	Q02413 + Q08554	3.55035	3.15285
B	T8	B.memory	T8.EM	Q02413 + Q02487	4.34046	3.15285
B	T8	B.memory	T8.EMRA	Q02413 + Q08554	3.55035	3.09811
B	T8	B.memory	T8.EMRA	Q02413 + Q02487	4.34046	3.09811
B	T8	B.memory	T8.naive	Q02413 + Q08554	3.55035	3.11745
B	T8	B.memory	T8.naive	Q02413 + Q02487	4.34046	3.11745
B	T4	B.memory	Th1	Q02413 + Q08554	3.55035	3.04391
B	T4	B.memory	Th1	Q02413 + Q02487	4.34046	3.04391
B	T4	B.memory	Th1	Q02413 + Q14574	4.2577	3.04391
B	T4	B.memory	Th17	Q02413 + Q08554	3.55035	3.08818
B	T4	B.memory	Th17	Q02413 + Q02487	4.34046	3.08818
B	T4	B.memory	Th2	Q02413 + Q08554	3.55035	3.08287
B	T4	B.memory	Th2	Q02413 + Q02487	4.34046	3.08287
B	B	B.memory	B.memory	P29317 + P98172	4.61279	2.87474
B	B	B.memory	B.memory	P54764 + P98172	4.39796	2.87474
B	DC	B.memory	mDC	P29323 + P98172	0.220108	3.00978
B	Monocyte	B.memory	MO.classic	P29323 + P98172	0.220108	3.05821
B	NK	B.memory	NK.bright	P29317 + P98172	4.61279	3.01424
B	NK	B.memory	NK.bright	P54764 + P98172	4.39796	3.01424
B	NK	B.memory	NK.bright	P29323 + P98172	0.220108	3.01424
B	NK	B.memory	NK.dim	P29323 + P98172	0.220108	2.98615
B	Treg	B.memory	nTregs	P29323 + P98172	0.220108	3.08792
B	DC	B.memory	pDC	P29317 + P98172	4.61279	2.90981
B	DC	B.memory	pDC	P54762 + P98172	0.235528	2.90981
B	DC	B.memory	pDC	P29323 + P98172	0.220108	2.90981
B	T4	B.memory	T4.CM	P29323 + P98172	0.220108	2.94266
B	T4	B.memory	T4.EMRA	P29323 + P98172	0.220108	2.87366
B	B	B.memory	B.memory	P29317 + P98172	4.61279	2.87474
B	DC	B.memory	mDC	P29317 + P98172	4.61279	3.00978
B	Monocyte	B.memory	MO.intermed	P29317 + P98172	4.61279	3.09548
B	Monocyte	B.memory	MO.nonclass	P29317 + P98172	4.61279	3.16224
B	B	B.memory	B.memory	P54764 + P98172	4.39796	2.87474
B	DC	B.memory	mDC	P54764 + P98172	4.39796	3.00978
B	Monocyte	B.memory	MO.intermed	P54764 + P98172	4.39796	3.09548
B	Monocyte	B.memory	MO.nonclass	P54764 + P98172	4.39796	3.16224
B	B	B.memory	B.memory	Q9Y624 + Q9Y624	1.20412	2.87474
B	B	B.memory	B.memory	P20701 + Q9Y624	2.69984	2.87474
B	B	B.memory	B.naive	Q9Y624 + Q9Y624	1.20412	2.85856
B	B	B.memory	B.naive	P20701 + Q9Y624	2.69984	2.85856
B	B Plasma	B.memory	B.plasma	P20701 + Q9Y624	2.69984	3.02406
B	DC	B.memory	mDC	Q9Y624 + Q9Y624	1.20412	3.00978
B	DC	B.memory	mDC	P20701 + Q9Y624	2.69984	3.00978
B	Monocyte	B.memory	MO.classic	Q9Y624 + Q9Y624	1.20412	3.05821
B	Monocyte	B.memory	MO.classic	P20701 + Q9Y624	2.69984	3.05821
B	Monocyte	B.memory	MO.intermed	Q9Y624 + Q9Y624	1.20412	3.09548
B	Monocyte	B.memory	MO.intermed	P20701 + Q9Y624	2.69984	3.09548
B	Monocyte	B.memory	MO.nonclass	Q9Y624 + Q9Y624	1.20412	3.16224
B	Monocyte	B.memory	MO.nonclass	P20701 + Q9Y624	2.69984	3.16224
B	Treg	B.memory	mTregs	Q9Y624 + Q9Y624	1.20412	3.09556
B	Treg	B.memory	mTregs	P20701 + Q9Y624	2.69984	3.09556
B	NK	B.memory	NK.bright	Q9Y624 + Q9Y624	1.20412	3.01424
B	NK	B.memory	NK.bright	P20701 + Q9Y624	2.69984	3.01424
B	NK	B.memory	NK.dim	Q9Y624 + Q9Y624	1.20412	2.98615
B	NK	B.memory	NK.dim	P20701 + Q9Y624	2.69984	2.98615
B	Treg	B.memory	nTregs	Q9Y624 + Q9Y624	1.20412	3.08792
B	Treg	B.memory	nTregs	P20701 + Q9Y624	2.69984	3.08792
B	DC	B.memory	pDC	Q9Y624 + Q9Y624	1.20412	2.90981
B	DC	B.memory	pDC	P20701 + Q9Y624	2.69984	2.90981
B	T4	B.memory	T4.CM	Q9Y624 + Q9Y624	1.20412	2.94266
B	T4	B.memory	T4.CM	P20701 + Q9Y624	2.69984	2.94266
B	T4	B.memory	T4.EM	Q9Y624 + Q9Y624	1.20412	2.91457
B	T4	B.memory	T4.EM	P20701 + Q9Y624	2.69984	2.91457
B	T4	B.memory	T4.EMRA	Q9Y624 + Q9Y624	1.20412	2.87366
B	T4	B.memory	T4.EMRA	P20701 + Q9Y624	2.69984	2.87366
B	T4	B.memory	T4.naive	Q9Y624 + Q9Y624	1.20412	3.14583
B	T4	B.memory	T4.naive	P20701 + Q9Y624	2.69984	3.14583
B	T8	B.memory	T8.CM	Q9Y624 + Q9Y624	1.20412	3.05421
B	T8	B.memory	T8.CM	P20701 + Q9Y624	2.69984	3.05421
B	T8	B.memory	T8.EM	Q9Y624 + Q9Y624	1.20412	3.15285
B	T8	B.memory	T8.EM	P20701 + Q9Y624	2.69984	3.15285
B	T8	B.memory	T8.EMRA	Q9Y624 + Q9Y624	1.20412	3.09811
B	T8	B.memory	T8.EMRA	P20701 + Q9Y624	2.69984	3.09811
B	T8	B.memory	T8.naive	Q9Y624 + Q9Y624	1.20412	3.11745
B	T8	B.memory	T8.naive	P20701 + Q9Y624	2.69984	3.11745
B	T4	B.memory	Th1	Q9Y624 + Q9Y624	1.20412	3.04391
B	T4	B.memory	Th1	P20701 + Q9Y624	2.69984	3.04391
B	T4	B.memory	Th17	Q9Y624 + Q9Y624	1.20412	3.08818
B	T4	B.memory	Th17	P20701 + Q9Y624	2.69984	3.08818
B	T4	B.memory	Th2	Q9Y624 + Q9Y624	1.20412	3.08287
B	T4	B.memory	Th2	P20701 + Q9Y624	2.69984	3.08287
B	B	B.memory	B.memory	P06734 + P20023	2.4216	2.87474
B	B	B.memory	B.naive	P06734 + P20023	2.4216	2.85856
B	DC	B.memory	mDC	P06734 + P20023	2.4216	3.00978
B	Monocyte	B.memory	MO.classic	P06734 + P20023	2.4216	3.05821
B	Monocyte	B.memory	MO.intermed	P06734 + P20023	2.4216	3.09548
B	Monocyte	B.memory	MO.nonclass	P06734 + P20023	2.4216	3.16224
B	NK	B.memory	NK.bright	P06734 + P20023	2.4216	3.01424
B	NK	B.memory	NK.dim	P06734 + P20023	2.4216	2.98615
B	Treg	B.memory	nTregs	P06734 + P20023	2.4216	3.08792
B	T4	B.memory	T4.CM	P06734 + P19022	4.00004	2.94266
B	T4	B.memory	T4.EMRA	P06734 + P20023	2.4216	2.87366
B	T4	B.memory	Th2	P06734 + P19022	4.00004	3.08287
B	T4	B.memory	Th2	P06734 + P20023	2.4216	3.08287
B	B	B.memory	B.memory	P13747 + Q9H7M9	3.85132	2.87474
B	B	B.memory	B.naive	P13747 + Q9H7M9	3.85132	2.85856
B	DC	B.memory	mDC	P13747 + Q9H7M9	3.85132	3.00978
B	Monocyte	B.memory	MO.classic	P13747 + Q9H7M9	3.85132	3.05821
B	Monocyte	B.memory	MO.classic	P13747 + P26715	3.69906	3.05821
B	Monocyte	B.memory	MO.intermed	P13747 + Q9H7M9	3.85132	3.09548
B	Monocyte	B.memory	MO.nonclass	P13747 + Q9H7M9	3.85132	3.16224
B	Treg	B.memory	mTregs	P13747 + Q9H7M9	3.85132	3.09556
B	NK	B.memory	NK.bright	P13747 + Q9H7M9	3.85132	3.01424
B	NK	B.memory	NK.bright	P13747 + P26715	3.69906	3.01424
B	NK	B.memory	NK.dim	P13747 + Q9H7M9	3.85132	2.98615
B	NK	B.memory	NK.dim	P13747 + P26715	3.69906	2.98615
B	Treg	B.memory	nTregs	P13747 + Q9H7M9	3.85132	3.08792
B	DC	B.memory	pDC	P13747 + Q9H7M9	3.85132	2.90981
B	T4	B.memory	T4.CM	P13747 + Q9H7M9	3.85132	2.94266
B	T4	B.memory	T4.EM	P13747 + Q9H7M9	3.85132	2.91457
B	T4	B.memory	T4.EMRA	P13747 + Q9H7M9	3.85132	2.87366
B	T4	B.memory	T4.naive	P13747 + Q9H7M9	3.85132	3.14583
B	T8	B.memory	T8.CM	P13747 + Q9H7M9	3.85132	3.05421
B	T8	B.memory	T8.EM	P13747 + Q9H7M9	3.85132	3.15285
B	T8	B.memory	T8.EMRA	P13747 + Q9H7M9	3.85132	3.09811
B	T8	B.memory	T8.EMRA	P13747 + P26715	3.69906	3.09811
B	T8	B.memory	T8.naive	P13747 + Q9H7M9	3.85132	3.11745
B	T4	B.memory	Th1	P13747 + Q9H7M9	3.85132	3.04391
B	T4	B.memory	Th17	P13747 + Q9H7M9	3.85132	3.08818
B	T4	B.memory	Th2	P13747 + Q9H7M9	3.85132	3.08287
B	B	B.memory	B.memory	P30511 + Q9H7M9	3.20439	2.87474
B	B	B.memory	B.memory	P30511 + P43629	2.19866	2.87474
B	B	B.memory	B.naive	P30511 + Q9H7M9	3.20439	2.85856
B	B	B.memory	B.naive	P30511 + P43629	2.19866	2.85856
B	B Plasma	B.memory	B.plasma	P30511 + P43629	2.19866	3.02406
B	DC	B.memory	mDC	P30511 + Q9H7M9	3.20439	3.00978
B	DC	B.memory	mDC	P30511 + P43629	2.19866	3.00978
B	Monocyte	B.memory	MO.classic	P30511 + Q9H7M9	3.20439	3.05821
B	Monocyte	B.memory	MO.intermed	P30511 + Q9H7M9	3.20439	3.09548
B	Monocyte	B.memory	MO.nonclass	P30511 + Q9H7M9	3.20439	3.16224
B	Treg	B.memory	mTregs	P30511 + Q9H7M9	3.20439	3.09556
B	NK	B.memory	NK.bright	P30511 + Q9H7M9	3.20439	3.01424
B	NK	B.memory	NK.bright	P30511 + P43629	2.19866	3.01424
B	NK	B.memory	NK.dim	P30511 + Q9H7M9	3.20439	2.98615
B	NK	B.memory	NK.dim	P30511 + P43629	2.19866	2.98615
B	NK	B.memory	NK.dim	P30511 + P43630	2.07555	2.98615
B	Treg	B.memory	nTregs	P30511 + Q9H7M9	3.20439	3.08792
B	DC	B.memory	pDC	P30511 + Q9H7M9	3.20439	2.90981
B	DC	B.memory	pDC	P30511 + P43629	2.19866	2.90981
B	T4	B.memory	T4.CM	P30511 + Q9H7M9	3.20439	2.94266
B	T4	B.memory	T4.EM	P30511 + Q9H7M9	3.20439	2.91457
B	T4	B.memory	T4.EMRA	P30511 + Q9H7M9	3.20439	2.87366
B	T4	B.memory	T4.EMRA	P30511 + P43629	2.19866	2.87366
B	T4	B.memory	T4.EMRA	P30511 + P43630	2.07555	2.87366
B	T4	B.memory	T4.naive	P30511 + Q9H7M9	3.20439	3.14583
B	T8	B.memory	T8.CM	P30511 + Q9H7M9	3.20439	3.05421
B	T8	B.memory	T8.EM	P30511 + Q9H7M9	3.20439	3.15285
B	T8	B.memory	T8.EMRA	P30511 + Q9H7M9	3.20439	3.09811
B	T8	B.memory	T8.EMRA	P30511 + P43629	2.19866	3.09811
B	T8	B.memory	T8.EMRA	P30511 + P43630	2.07555	3.09811
B	T8	B.memory	T8.naive	P30511 + Q9H7M9	3.20439	3.11745
B	T4	B.memory	Th1	P30511 + Q9H7M9	3.20439	3.04391
B	T4	B.memory	Th17	P30511 + Q9H7M9	3.20439	3.08818
B	T4	B.memory	Th2	P30511 + Q9H7M9	3.20439	3.08287
B	B	B.memory	B.memory	P05362 + P20701	2.69984	2.87474
B	B	B.memory	B.memory	P05362 + P11215	2.83315	2.87474
B	B	B.memory	B.memory	P05362 + P20702	3.59118	2.87474
B	B	B.memory	B.naive	P05362 + P20701	2.69984	2.85856
B	B	B.memory	B.naive	P05362 + P11215	2.83315	2.85856
B	B	B.memory	B.naive	P05362 + P20702	3.59118	2.85856
B	B Plasma	B.memory	B.plasma	P05362 + P20701	2.69984	3.02406
B	B Plasma	B.memory	B.plasma	P05362 + P11215	2.83315	3.02406
B	B Plasma	B.memory	B.plasma	P05362 + P20702	3.59118	3.02406
B	DC	B.memory	mDC	P05362 + P20701	2.69984	3.00978
B	DC	B.memory	mDC	P05362 + P11215	2.83315	3.00978
B	DC	B.memory	mDC	P05362 + P20702	3.59118	3.00978
B	Monocyte	B.memory	MO.classic	P05362 + P20701	2.69984	3.05821
B	Monocyte	B.memory	MO.classic	P05362 + P11215	2.83315	3.05821
B	Monocyte	B.memory	MO.classic	P05362 + P20702	3.59118	3.05821
B	Monocyte	B.memory	MO.intermed	P05362 + P20701	2.69984	3.09548
B	Monocyte	B.memory	MO.intermed	P05362 + P11215	2.83315	3.09548
B	Monocyte	B.memory	MO.intermed	P05362 + P20702	3.59118	3.09548
B	Monocyte	B.memory	MO.nonclass	P05362 + P20701	2.69984	3.16224
B	Monocyte	B.memory	MO.nonclass	P05362 + P11215	2.83315	3.16224
B	Monocyte	B.memory	MO.nonclass	P05362 + P20702	3.59118	3.16224
B	Treg	B.memory	mTregs	P05362 + P20701	2.69984	3.09556
B	Treg	B.memory	mTregs	P05362 + P11215	2.83315	3.09556
B	Treg	B.memory	mTregs	P05362 + P20702	3.59118	3.09556
B	NK	B.memory	NK.bright	P05362 + P20701	2.69984	3.01424
B	NK	B.memory	NK.bright	P05362 + P11215	2.83315	3.01424
B	NK	B.memory	NK.bright	P05362 + P20702	3.59118	3.01424
B	NK	B.memory	NK.dim	P05362 + P20701	2.69984	2.98615
B	NK	B.memory	NK.dim	P05362 + P11215	2.83315	2.98615
B	NK	B.memory	NK.dim	P05362 + P20702	3.59118	2.98615
B	Treg	B.memory	nTregs	P05362 + P20701	2.69984	3.08792
B	Treg	B.memory	nTregs	P05362 + P11215	2.83315	3.08792
B	Treg	B.memory	nTregs	P05362 + P20702	3.59118	3.08792
B	DC	B.memory	pDC	P05362 + P20701	2.69984	2.90981
B	DC	B.memory	pDC	P05362 + P11215	2.83315	2.90981
B	DC	B.memory	pDC	P05362 + P20702	3.59118	2.90981
B	T4	B.memory	T4.CM	P05362 + P20701	2.69984	2.94266
B	T4	B.memory	T4.CM	P05362 + P11215	2.83315	2.94266
B	T4	B.memory	T4.CM	P05362 + P20702	3.59118	2.94266
B	T4	B.memory	T4.EM	P05362 + P20701	2.69984	2.91457
B	T4	B.memory	T4.EM	P05362 + P11215	2.83315	2.91457
B	T4	B.memory	T4.EM	P05362 + P20702	3.59118	2.91457
B	T4	B.memory	T4.EMRA	P05362 + P20701	2.69984	2.87366
B	T4	B.memory	T4.EMRA	P05362 + P11215	2.83315	2.87366
B	T4	B.memory	T4.EMRA	P05362 + P20702	3.59118	2.87366
B	T4	B.memory	T4.naive	P05362 + P20701	2.69984	3.14583
B	T4	B.memory	T4.naive	P05362 + P11215	2.83315	3.14583
B	T4	B.memory	T4.naive	P05362 + P20702	3.59118	3.14583
B	T8	B.memory	T8.CM	P05362 + P20701	2.69984	3.05421
B	T8	B.memory	T8.CM	P05362 + P11215	2.83315	3.05421
B	T8	B.memory	T8.CM	P05362 + P20702	3.59118	3.05421
B	T8	B.memory	T8.EM	P05362 + P20701	2.69984	3.15285
B	T8	B.memory	T8.EM	P05362 + P11215	2.83315	3.15285
B	T8	B.memory	T8.EM	P05362 + P20702	3.59118	3.15285
B	T8	B.memory	T8.EMRA	P05362 + P20701	2.69984	3.09811
B	T8	B.memory	T8.EMRA	P05362 + P11215	2.83315	3.09811
B	T8	B.memory	T8.EMRA	P05362 + P20702	3.59118	3.09811
B	T8	B.memory	T8.naive	P05362 + P20701	2.69984	3.11745
B	T8	B.memory	T8.naive	P05362 + P11215	2.83315	3.11745
B	T8	B.memory	T8.naive	P05362 + P20702	3.59118	3.11745
B	T4	B.memory	Th1	P05362 + P20701	2.69984	3.04391
B	T4	B.memory	Th1	P05362 + P11215	2.83315	3.04391
B	T4	B.memory	Th1	P05362 + P20702	3.59118	3.04391
B	T4	B.memory	Th17	P05362 + P20701	2.69984	3.08818
B	T4	B.memory	Th17	P05362 + P11215	2.83315	3.08818
B	T4	B.memory	Th17	P05362 + P20702	3.59118	3.08818
B	T4	B.memory	Th2	P05362 + P20701	2.69984	3.08287
B	T4	B.memory	Th2	P05362 + P11215	2.83315	3.08287
B	T4	B.memory	Th2	P05362 + P20702	3.59118	3.08287
B	B	B.memory	B.memory	P13598 + P20701	2.77887	2.87474
B	B	B.memory	B.naive	P13598 + P20701	2.77887	2.85856
B	B Plasma	B.memory	B.plasma	P13598 + P20701	2.77887	3.02406
B	DC	B.memory	mDC	P13598 + P20701	2.77887	3.00978
B	Monocyte	B.memory	MO.classic	P13598 + P20701	2.77887	3.05821
B	Monocyte	B.memory	MO.intermed	P13598 + P20701	2.77887	3.09548
B	Monocyte	B.memory	MO.nonclass	P13598 + P20701	2.77887	3.16224
B	Treg	B.memory	mTregs	P13598 + P20701	2.77887	3.09556
B	NK	B.memory	NK.bright	P13598 + P20701	2.77887	3.01424
B	NK	B.memory	NK.dim	P13598 + P20701	2.77887	2.98615
B	Treg	B.memory	nTregs	P13598 + P20701	2.77887	3.08792
B	DC	B.memory	pDC	P13598 + P20701	2.77887	2.90981
B	T4	B.memory	T4.CM	P13598 + P20701	2.77887	2.94266
B	T4	B.memory	T4.EM	P13598 + P20701	2.77887	2.91457
B	T4	B.memory	T4.EMRA	P13598 + P20701	2.77887	2.87366
B	T4	B.memory	T4.naive	P13598 + P20701	2.77887	3.14583
B	T8	B.memory	T8.CM	P13598 + P20701	2.77887	3.05421
B	T8	B.memory	T8.EM	P13598 + P20701	2.77887	3.15285
B	T8	B.memory	T8.EMRA	P13598 + P20701	2.77887	3.09811
B	T8	B.memory	T8.naive	P13598 + P20701	2.77887	3.11745
B	T4	B.memory	Th1	P13598 + P20701	2.77887	3.04391
B	T4	B.memory	Th17	P13598 + P20701	2.77887	3.08818
B	T4	B.memory	Th2	P13598 + P20701	2.77887	3.08287
B	B	B.memory	B.memory	P20701 + P32942	4.39796	2.87474
B	B	B.memory	B.naive	P20701 + P32942	4.39796	2.85856
B	B Plasma	B.memory	B.plasma	P20701 + P32942	4.39796	3.02406
B	DC	B.memory	mDC	P20701 + P32942	4.39796	3.00978
B	Monocyte	B.memory	MO.classic	P20701 + P32942	4.39796	3.05821
B	Monocyte	B.memory	MO.intermed	P20701 + P32942	4.39796	3.09548
B	Monocyte	B.memory	MO.nonclass	P20701 + P32942	4.39796	3.16224
B	Treg	B.memory	mTregs	P20701 + P32942	4.39796	3.09556
B	NK	B.memory	NK.bright	P20701 + P32942	4.39796	3.01424
B	NK	B.memory	NK.dim	P20701 + P32942	4.39796	2.98615
B	Treg	B.memory	nTregs	P20701 + P32942	4.39796	3.08792
B	DC	B.memory	pDC	P20701 + P32942	4.39796	2.90981
B	T4	B.memory	T4.CM	P20701 + P32942	4.39796	2.94266
B	T4	B.memory	T4.EM	P20701 + P32942	4.39796	2.91457
B	T4	B.memory	T4.EMRA	P20701 + P32942	4.39796	2.87366
B	T4	B.memory	T4.naive	P20701 + P32942	4.39796	3.14583
B	T8	B.memory	T8.CM	P20701 + P32942	4.39796	3.05421
B	T8	B.memory	T8.EM	P20701 + P32942	4.39796	3.15285
B	T8	B.memory	T8.EMRA	P20701 + P32942	4.39796	3.09811
B	T8	B.memory	T8.naive	P20701 + P32942	4.39796	3.11745
B	T4	B.memory	Th1	P20701 + P32942	4.39796	3.04391
B	T4	B.memory	Th17	P20701 + P32942	4.39796	3.08818
B	T4	B.memory	Th2	P20701 + P32942	4.39796	3.08287
B	B Plasma	B.memory	B.plasma	P08514 + P29965	1.49136	3.02406
B	T4	B.memory	T4.CM	P08514 + P29965	1.49136	2.94266
B	T4	B.memory	T4.EM	P08514 + P29965	1.49136	2.91457
B	Monocyte	B.memory	MO.intermed	P13612 + P19320	1.61278	3.09548
B	Treg	B.memory	mTregs	P13612 + P19320	1.61278	3.09556
B	Treg	B.memory	nTregs	P13612 + P19320	1.61278	3.08792
B	T4	B.memory	T4.EMRA	P13612 + P19320	1.61278	2.87366
B	B	B.memory	B.memory	P20701 + Q9Y624	2.69984	2.87474
B	B	B.memory	B.memory	P05362 + P20701	2.69984	2.87474
B	B	B.memory	B.memory	P13598 + P20701	2.77887	2.87474
B	B	B.memory	B.memory	P20701 + P32942	4.39796	2.87474
B	B	B.memory	B.naive	P20701 + Q9Y624	2.69984	2.85856
B	B	B.memory	B.naive	P05362 + P20701	2.69984	2.85856
B	B	B.memory	B.naive	P13598 + P20701	2.77887	2.85856
B	B	B.memory	B.naive	P20701 + P32942	4.39796	2.85856
B	B Plasma	B.memory	B.plasma	P05362 + P20701	2.69984	3.02406
B	B Plasma	B.memory	B.plasma	P13598 + P20701	2.77887	3.02406
B	B Plasma	B.memory	B.plasma	P20701 + P32942	4.39796	3.02406
B	DC	B.memory	mDC	P20701 + Q9Y624	2.69984	3.00978
B	DC	B.memory	mDC	P05362 + P20701	2.69984	3.00978
B	DC	B.memory	mDC	P13598 + P20701	2.77887	3.00978
B	DC	B.memory	mDC	P20701 + P32942	4.39796	3.00978
B	Monocyte	B.memory	MO.classic	P20701 + Q9Y624	2.69984	3.05821
B	Monocyte	B.memory	MO.classic	P05362 + P20701	2.69984	3.05821
B	Monocyte	B.memory	MO.classic	P13598 + P20701	2.77887	3.05821
B	Monocyte	B.memory	MO.classic	P20701 + P32942	4.39796	3.05821
B	Monocyte	B.memory	MO.intermed	P20701 + Q9Y624	2.69984	3.09548
B	Monocyte	B.memory	MO.intermed	P05362 + P20701	2.69984	3.09548
B	Monocyte	B.memory	MO.intermed	P13598 + P20701	2.77887	3.09548
B	Monocyte	B.memory	MO.intermed	P20701 + P32942	4.39796	3.09548
B	Monocyte	B.memory	MO.nonclass	P20701 + Q9Y624	2.69984	3.16224
B	Monocyte	B.memory	MO.nonclass	P05362 + P20701	2.69984	3.16224
B	Monocyte	B.memory	MO.nonclass	P13598 + P20701	2.77887	3.16224
B	Monocyte	B.memory	MO.nonclass	P20701 + P32942	4.39796	3.16224
B	Treg	B.memory	mTregs	P20701 + Q9Y624	2.69984	3.09556
B	Treg	B.memory	mTregs	P05362 + P20701	2.69984	3.09556
B	Treg	B.memory	mTregs	P13598 + P20701	2.77887	3.09556
B	Treg	B.memory	mTregs	P20701 + P32942	4.39796	3.09556
B	NK	B.memory	NK.bright	P20701 + Q9Y624	2.69984	3.01424
B	NK	B.memory	NK.bright	P05362 + P20701	2.69984	3.01424
B	NK	B.memory	NK.bright	P13598 + P20701	2.77887	3.01424
B	NK	B.memory	NK.bright	P20701 + P32942	4.39796	3.01424
B	NK	B.memory	NK.dim	P20701 + Q9Y624	2.69984	2.98615
B	NK	B.memory	NK.dim	P05362 + P20701	2.69984	2.98615
B	NK	B.memory	NK.dim	P13598 + P20701	2.77887	2.98615
B	NK	B.memory	NK.dim	P20701 + P32942	4.39796	2.98615
B	Treg	B.memory	nTregs	P20701 + Q9Y624	2.69984	3.08792
B	Treg	B.memory	nTregs	P05362 + P20701	2.69984	3.08792
B	Treg	B.memory	nTregs	P13598 + P20701	2.77887	3.08792
B	Treg	B.memory	nTregs	P20701 + P32942	4.39796	3.08792
B	DC	B.memory	pDC	P20701 + Q9Y624	2.69984	2.90981
B	DC	B.memory	pDC	P05362 + P20701	2.69984	2.90981
B	DC	B.memory	pDC	P13598 + P20701	2.77887	2.90981
B	DC	B.memory	pDC	P20701 + P32942	4.39796	2.90981
B	T4	B.memory	T4.CM	P20701 + Q9Y624	2.69984	2.94266
B	T4	B.memory	T4.CM	P05362 + P20701	2.69984	2.94266
B	T4	B.memory	T4.CM	P13598 + P20701	2.77887	2.94266
B	T4	B.memory	T4.CM	P20701 + P32942	4.39796	2.94266
B	T4	B.memory	T4.EM	P20701 + Q9Y624	2.69984	2.91457
B	T4	B.memory	T4.EM	P05362 + P20701	2.69984	2.91457
B	T4	B.memory	T4.EM	P13598 + P20701	2.77887	2.91457
B	T4	B.memory	T4.EM	P20701 + P32942	4.39796	2.91457
B	T4	B.memory	T4.EMRA	P20701 + Q9Y624	2.69984	2.87366
B	T4	B.memory	T4.EMRA	P05362 + P20701	2.69984	2.87366
B	T4	B.memory	T4.EMRA	P13598 + P20701	2.77887	2.87366
B	T4	B.memory	T4.EMRA	P20701 + P32942	4.39796	2.87366
B	T4	B.memory	T4.naive	P20701 + Q9Y624	2.69984	3.14583
B	T4	B.memory	T4.naive	P05362 + P20701	2.69984	3.14583
B	T4	B.memory	T4.naive	P13598 + P20701	2.77887	3.14583
B	T4	B.memory	T4.naive	P20701 + P32942	4.39796	3.14583
B	T8	B.memory	T8.CM	P20701 + Q9Y624	2.69984	3.05421
B	T8	B.memory	T8.CM	P05362 + P20701	2.69984	3.05421
B	T8	B.memory	T8.CM	P13598 + P20701	2.77887	3.05421
B	T8	B.memory	T8.CM	P20701 + P32942	4.39796	3.05421
B	T8	B.memory	T8.EM	P20701 + Q9Y624	2.69984	3.15285
B	T8	B.memory	T8.EM	P05362 + P20701	2.69984	3.15285
B	T8	B.memory	T8.EM	P13598 + P20701	2.77887	3.15285
B	T8	B.memory	T8.EM	P20701 + P32942	4.39796	3.15285
B	T8	B.memory	T8.EMRA	P20701 + Q9Y624	2.69984	3.09811
B	T8	B.memory	T8.EMRA	P05362 + P20701	2.69984	3.09811
B	T8	B.memory	T8.EMRA	P13598 + P20701	2.77887	3.09811
B	T8	B.memory	T8.EMRA	P20701 + P32942	4.39796	3.09811
B	T8	B.memory	T8.naive	P20701 + Q9Y624	2.69984	3.11745
B	T8	B.memory	T8.naive	P05362 + P20701	2.69984	3.11745
B	T8	B.memory	T8.naive	P13598 + P20701	2.77887	3.11745
B	T8	B.memory	T8.naive	P20701 + P32942	4.39796	3.11745
B	T4	B.memory	Th1	P20701 + Q9Y624	2.69984	3.04391
B	T4	B.memory	Th1	P05362 + P20701	2.69984	3.04391
B	T4	B.memory	Th1	P13598 + P20701	2.77887	3.04391
B	T4	B.memory	Th1	P20701 + P32942	4.39796	3.04391
B	T4	B.memory	Th17	P20701 + Q9Y624	2.69984	3.08818
B	T4	B.memory	Th17	P05362 + P20701	2.69984	3.08818
B	T4	B.memory	Th17	P13598 + P20701	2.77887	3.08818
B	T4	B.memory	Th17	P20701 + P32942	4.39796	3.08818
B	T4	B.memory	Th2	P20701 + Q9Y624	2.69984	3.08287
B	T4	B.memory	Th2	P05362 + P20701	2.69984	3.08287
B	T4	B.memory	Th2	P13598 + P20701	2.77887	3.08287
B	T4	B.memory	Th2	P20701 + P32942	4.39796	3.08287
B	B	B.memory	B.memory	P05362 + P11215	2.83315	2.87474
B	B	B.memory	B.memory	P11215 + Q9BX67	1.5563	2.87474
B	B	B.memory	B.naive	P07359 + P11215	4.30105	2.85856
B	B	B.memory	B.naive	P05362 + P11215	2.83315	2.85856
B	B	B.memory	B.naive	P11215 + Q9BX67	1.5563	2.85856
B	B Plasma	B.memory	B.plasma	P05362 + P11215	2.83315	3.02406
B	B Plasma	B.memory	B.plasma	P11215 + Q9BX67	1.5563	3.02406
B	DC	B.memory	mDC	P07359 + P11215	4.30105	3.00978
B	DC	B.memory	mDC	P05362 + P11215	2.83315	3.00978
B	Monocyte	B.memory	MO.classic	P07359 + P11215	4.30105	3.05821
B	Monocyte	B.memory	MO.classic	P05362 + P11215	2.83315	3.05821
B	Monocyte	B.memory	MO.intermed	P07359 + P11215	4.30105	3.09548
B	Monocyte	B.memory	MO.intermed	P05362 + P11215	2.83315	3.09548
B	Monocyte	B.memory	MO.nonclass	P07359 + P11215	4.30105	3.16224
B	Monocyte	B.memory	MO.nonclass	P05362 + P11215	2.83315	3.16224
B	Treg	B.memory	mTregs	P07359 + P11215	4.30105	3.09556
B	Treg	B.memory	mTregs	P05362 + P11215	2.83315	3.09556
B	NK	B.memory	NK.bright	P07359 + P11215	4.30105	3.01424
B	NK	B.memory	NK.bright	P05362 + P11215	2.83315	3.01424
B	NK	B.memory	NK.dim	P07359 + P11215	4.30105	2.98615
B	NK	B.memory	NK.dim	P05362 + P11215	2.83315	2.98615
B	Treg	B.memory	nTregs	P07359 + P11215	4.30105	3.08792
B	Treg	B.memory	nTregs	P05362 + P11215	2.83315	3.08792
B	DC	B.memory	pDC	P07359 + P11215	4.30105	2.90981
B	DC	B.memory	pDC	P05362 + P11215	2.83315	2.90981
B	T4	B.memory	T4.CM	P05362 + P11215	2.83315	2.94266
B	T4	B.memory	T4.EM	P05362 + P11215	2.83315	2.91457
B	T4	B.memory	T4.EM	P11215 + Q9BX67	1.5563	2.91457
B	T4	B.memory	T4.EMRA	P07359 + P11215	4.30105	2.87366
B	T4	B.memory	T4.EMRA	P05362 + P11215	2.83315	2.87366
B	T4	B.memory	T4.naive	P07359 + P11215	4.30105	3.14583
B	T4	B.memory	T4.naive	P05362 + P11215	2.83315	3.14583
B	T4	B.memory	T4.naive	P11215 + Q9BX67	1.5563	3.14583
B	T8	B.memory	T8.CM	P05362 + P11215	2.83315	3.05421
B	T8	B.memory	T8.EM	P05362 + P11215	2.83315	3.15285
B	T8	B.memory	T8.EMRA	P07359 + P11215	4.30105	3.09811
B	T8	B.memory	T8.EMRA	P05362 + P11215	2.83315	3.09811
B	T8	B.memory	T8.naive	P07359 + P11215	4.30105	3.11745
B	T8	B.memory	T8.naive	P05362 + P11215	2.83315	3.11745
B	T4	B.memory	Th1	P05362 + P11215	2.83315	3.04391
B	T4	B.memory	Th1	P11215 + Q9BX67	1.5563	3.04391
B	T4	B.memory	Th17	P05362 + P11215	2.83315	3.08818
B	T4	B.memory	Th17	P11215 + Q9BX67	1.5563	3.08818
B	T4	B.memory	Th2	P05362 + P11215	2.83315	3.08287
B	T4	B.memory	Th2	P11215 + Q9BX67	1.5563	3.08287
B	B	B.memory	B.memory	P05362 + P20702	3.59118	2.87474
B	B	B.memory	B.naive	P05362 + P20702	3.59118	2.85856
B	B Plasma	B.memory	B.plasma	P05362 + P20702	3.59118	3.02406
B	DC	B.memory	mDC	P05362 + P20702	3.59118	3.00978
B	Monocyte	B.memory	MO.classic	P05362 + P20702	3.59118	3.05821
B	Monocyte	B.memory	MO.intermed	P05362 + P20702	3.59118	3.09548
B	Monocyte	B.memory	MO.nonclass	P05362 + P20702	3.59118	3.16224
B	Treg	B.memory	mTregs	P05362 + P20702	3.59118	3.09556
B	NK	B.memory	NK.bright	P05362 + P20702	3.59118	3.01424
B	NK	B.memory	NK.dim	P05362 + P20702	3.59118	2.98615
B	Treg	B.memory	nTregs	P05362 + P20702	3.59118	3.08792
B	DC	B.memory	pDC	P05362 + P20702	3.59118	2.90981
B	T4	B.memory	T4.CM	P05362 + P20702	3.59118	2.94266
B	T4	B.memory	T4.EM	P05362 + P20702	3.59118	2.91457
B	T4	B.memory	T4.EMRA	P05362 + P20702	3.59118	2.87366
B	T4	B.memory	T4.naive	P05362 + P20702	3.59118	3.14583
B	T8	B.memory	T8.CM	P05362 + P20702	3.59118	3.05421
B	T8	B.memory	T8.EM	P05362 + P20702	3.59118	3.15285
B	T8	B.memory	T8.EMRA	P05362 + P20702	3.59118	3.09811
B	T8	B.memory	T8.naive	P05362 + P20702	3.59118	3.11745
B	T4	B.memory	Th1	P05362 + P20702	3.59118	3.04391
B	T4	B.memory	Th17	P05362 + P20702	3.59118	3.08818
B	T4	B.memory	Th2	P05362 + P20702	3.59118	3.08287
B	B	B.memory	B.memory	P11215 + Q9BX67	1.5563	2.87474
B	B	B.memory	B.memory	Q9BX67 + Q9BX67	1.02531	2.87474
B	B	B.memory	B.naive	P11215 + Q9BX67	1.5563	2.85856
B	B	B.memory	B.naive	Q9BX67 + Q9BX67	1.02531	2.85856
B	B Plasma	B.memory	B.plasma	P11215 + Q9BX67	1.5563	3.02406
B	B Plasma	B.memory	B.plasma	Q9BX67 + Q9BX67	1.02531	3.02406
B	DC	B.memory	mDC	P11215 + Q9BX67	1.5563	3.00978
B	Monocyte	B.memory	MO.classic	P11215 + Q9BX67	1.5563	3.05821
B	Monocyte	B.memory	MO.intermed	P11215 + Q9BX67	1.5563	3.09548
B	Monocyte	B.memory	MO.nonclass	P11215 + Q9BX67	1.5563	3.16224
B	Treg	B.memory	mTregs	P11215 + Q9BX67	1.5563	3.09556
B	NK	B.memory	NK.bright	P11215 + Q9BX67	1.5563	3.01424
B	NK	B.memory	NK.dim	P11215 + Q9BX67	1.5563	2.98615
B	Treg	B.memory	nTregs	P11215 + Q9BX67	1.5563	3.08792
B	DC	B.memory	pDC	P11215 + Q9BX67	1.5563	2.90981
B	T4	B.memory	T4.CM	P11215 + Q9BX67	1.5563	2.94266
B	T4	B.memory	T4.EM	P11215 + Q9BX67	1.5563	2.91457
B	T4	B.memory	T4.EM	Q9BX67 + Q9BX67	1.02531	2.91457
B	T4	B.memory	T4.EMRA	P11215 + Q9BX67	1.5563	2.87366
B	T4	B.memory	T4.naive	P11215 + Q9BX67	1.5563	3.14583
B	T4	B.memory	T4.naive	Q9BX67 + Q9BX67	1.02531	3.14583
B	T8	B.memory	T8.CM	P11215 + Q9BX67	1.5563	3.05421
B	T8	B.memory	T8.EM	P11215 + Q9BX67	1.5563	3.15285
B	T8	B.memory	T8.EMRA	P11215 + Q9BX67	1.5563	3.09811
B	T8	B.memory	T8.naive	P11215 + Q9BX67	1.5563	3.11745
B	T4	B.memory	Th1	P11215 + Q9BX67	1.5563	3.04391
B	T4	B.memory	Th1	Q9BX67 + Q9BX67	1.02531	3.04391
B	T4	B.memory	Th17	P11215 + Q9BX67	1.5563	3.08818
B	T4	B.memory	Th17	Q9BX67 + Q9BX67	1.02531	3.08818
B	T4	B.memory	Th2	P11215 + Q9BX67	1.5563	3.08287
B	T4	B.memory	Th2	Q9BX67 + Q9BX67	1.02531	3.08287
B	B	B.memory	B.memory	P30511 + P43629	2.19866	2.87474
B	B	B.memory	B.naive	P30511 + P43629	2.19866	2.85856
B	B Plasma	B.memory	B.plasma	P30511 + P43629	2.19866	3.02406
B	DC	B.memory	mDC	P30511 + P43629	2.19866	3.00978
B	Monocyte	B.memory	MO.classic	P30511 + P43629	2.19866	3.05821
B	Monocyte	B.memory	MO.intermed	P30511 + P43629	2.19866	3.09548
B	Monocyte	B.memory	MO.nonclass	P30511 + P43629	2.19866	3.16224
B	Treg	B.memory	mTregs	P30511 + P43629	2.19866	3.09556
B	NK	B.memory	NK.bright	P30511 + P43629	2.19866	3.01424
B	NK	B.memory	NK.dim	P30511 + P43629	2.19866	2.98615
B	Treg	B.memory	nTregs	P30511 + P43629	2.19866	3.08792
B	DC	B.memory	pDC	P30511 + P43629	2.19866	2.90981
B	T4	B.memory	T4.CM	P30511 + P43629	2.19866	2.94266
B	T4	B.memory	T4.EM	P30511 + P43629	2.19866	2.91457
B	T4	B.memory	T4.EMRA	P30511 + P43629	2.19866	2.87366
B	T4	B.memory	T4.naive	P30511 + P43629	2.19866	3.14583
B	T8	B.memory	T8.CM	P30511 + P43629	2.19866	3.05421
B	T8	B.memory	T8.EM	P30511 + P43629	2.19866	3.15285
B	T8	B.memory	T8.EMRA	P30511 + P43629	2.19866	3.09811
B	T8	B.memory	T8.naive	P30511 + P43629	2.19866	3.11745
B	T4	B.memory	Th1	P30511 + P43629	2.19866	3.04391
B	T4	B.memory	Th17	P30511 + P43629	2.19866	3.08818
B	T4	B.memory	Th2	P30511 + P43629	2.19866	3.08287
B	DC	B.memory	mDC	Q6GTX8 + Q8NHJ6	5.30103	3.00978
B	Monocyte	B.memory	MO.classic	Q6GTX8 + Q8NHJ6	5.30103	3.05821
B	Monocyte	B.memory	MO.intermed	Q6GTX8 + Q8NHJ6	5.30103	3.09548
B	Monocyte	B.memory	MO.nonclass	Q6GTX8 + Q8NHJ6	5.30103	3.16224
B	Treg	B.memory	nTregs	Q6GTX8 + Q8NHJ6	5.30103	3.08792
B	DC	B.memory	pDC	Q6GTX8 + Q8NHJ6	5.30103	2.90981
B	T4	B.memory	T4.CM	Q6GTX8 + Q8NHJ6	5.30103	2.94266
B	T4	B.memory	T4.EM	Q6GTX8 + Q8NHJ6	5.30103	2.91457
B	T8	B.memory	T8.EMRA	Q6GTX8 + Q8NHJ6	5.30103	3.09811
B	T4	B.memory	Th17	Q6GTX8 + Q8NHJ6	5.30103	3.08818
B	B	B.memory	B.memory	P13591 + P13591	4.74037	2.87474
B	B	B.memory	B.naive	P13591 + P13591	4.74037	2.85856
B	B Plasma	B.memory	B.plasma	P13591 + P13591	4.74037	3.02406
B	DC	B.memory	mDC	P13591 + P13591	4.74037	3.00978
B	Monocyte	B.memory	MO.classic	P13591 + P13591	4.74037	3.05821
B	Monocyte	B.memory	MO.intermed	P13591 + P13591	4.74037	3.09548
B	Monocyte	B.memory	MO.nonclass	P13591 + P13591	4.74037	3.16224
B	Treg	B.memory	mTregs	P13591 + P13591	4.74037	3.09556
B	NK	B.memory	NK.bright	P13591 + P13591	4.74037	3.01424
B	NK	B.memory	NK.dim	P13591 + P13591	4.74037	2.98615
B	Treg	B.memory	nTregs	P13591 + P13591	4.74037	3.08792
B	DC	B.memory	pDC	P13591 + P13591	4.74037	2.90981
B	T4	B.memory	T4.CM	P13591 + P13591	4.74037	2.94266
B	T4	B.memory	T4.EM	P13591 + P13591	4.74037	2.91457
B	T4	B.memory	T4.EMRA	P13591 + P13591	4.74037	2.87366
B	T4	B.memory	T4.naive	P13591 + P13591	4.74037	3.14583
B	T8	B.memory	T8.CM	P13591 + P13591	4.74037	3.05421
B	T8	B.memory	T8.EM	P13591 + P13591	4.74037	3.15285
B	T8	B.memory	T8.EMRA	P13591 + P13591	4.74037	3.09811
B	T8	B.memory	T8.naive	P13591 + P13591	4.74037	3.11745
B	T4	B.memory	Th1	P13591 + P13591	4.74037	3.04391
B	T4	B.memory	Th17	P13591 + P13591	4.74037	3.08818
B	T4	B.memory	Th2	P13591 + P13591	4.74037	3.08287
B	B	B.memory	B.memory	P16284 + P16284	4.07922	2.87474
B	B	B.memory	B.naive	P16284 + P16284	4.07922	2.85856
B	B Plasma	B.memory	B.plasma	P16284 + P16284	4.07922	3.02406
B	DC	B.memory	mDC	P16284 + P16284	4.07922	3.00978
B	Monocyte	B.memory	MO.classic	P16284 + P16284	4.07922	3.05821
B	Monocyte	B.memory	MO.intermed	P16284 + P16284	4.07922	3.09548
B	Monocyte	B.memory	MO.nonclass	P16284 + P16284	4.07922	3.16224
B	Treg	B.memory	mTregs	P16284 + P16284	4.07922	3.09556
B	NK	B.memory	NK.bright	P16284 + P16284	4.07922	3.01424
B	NK	B.memory	NK.dim	P16284 + P16284	4.07922	2.98615
B	Treg	B.memory	nTregs	P16284 + P16284	4.07922	3.08792
B	DC	B.memory	pDC	P16284 + P16284	4.07922	2.90981
B	T4	B.memory	T4.CM	P16284 + P16284	4.07922	2.94266
B	T4	B.memory	T4.EM	P16284 + P16284	4.07922	2.91457
B	T4	B.memory	T4.EMRA	P16284 + P16284	4.07922	2.87366
B	T4	B.memory	T4.naive	P16284 + P16284	4.07922	3.14583
B	T8	B.memory	T8.CM	P16284 + P16284	4.07922	3.05421
B	T8	B.memory	T8.EM	P16284 + P16284	4.07922	3.15285
B	T8	B.memory	T8.EMRA	P16284 + P16284	4.07922	3.09811
B	T8	B.memory	T8.naive	P16284 + P16284	4.07922	3.11745
B	T4	B.memory	Th1	P16284 + P16284	4.07922	3.04391
B	T4	B.memory	Th17	P16284 + P16284	4.07922	3.08818
B	T4	B.memory	Th2	P16284 + P16284	4.07922	3.08287
B	B	B.memory	B.memory	O15031 + Q9C0C4	0.290035	2.87474
B	B	B.memory	B.naive	O15031 + Q9C0C4	0.290035	2.85856
B	NK	B.memory	NK.bright	O15031 + Q9C0C4	0.290035	3.01424
B	DC	B.memory	pDC	O15031 + Q9C0C4	0.290035	2.90981
B	B	B.memory	B.naive	O60486 + O75326	2.54531	2.85856
B	B Plasma	B.memory	B.plasma	O60486 + O75326	2.54531	3.02406
B	DC	B.memory	mDC	O60486 + O75326	2.54531	3.00978
B	Monocyte	B.memory	MO.classic	O60486 + O75326	2.54531	3.05821
B	Monocyte	B.memory	MO.intermed	O60486 + O75326	2.54531	3.09548
B	Monocyte	B.memory	MO.nonclass	O60486 + O75326	2.54531	3.16224
B	Treg	B.memory	mTregs	O60486 + O75326	2.54531	3.09556
B	NK	B.memory	NK.bright	O60486 + O75326	2.54531	3.01424
B	NK	B.memory	NK.dim	O60486 + O75326	2.54531	2.98615
B	Treg	B.memory	nTregs	O60486 + O75326	2.54531	3.08792
B	DC	B.memory	pDC	O60486 + O75326	2.54531	2.90981
B	T4	B.memory	T4.CM	O60486 + O75326	2.54531	2.94266
B	T4	B.memory	T4.EM	O60486 + O75326	2.54531	2.91457
B	T4	B.memory	T4.EMRA	O60486 + O75326	2.54531	2.87366
B	T4	B.memory	T4.naive	O60486 + O75326	2.54531	3.14583
B	T8	B.memory	T8.CM	O60486 + O75326	2.54531	3.05421
B	T8	B.memory	T8.EMRA	O60486 + O75326	2.54531	3.09811
B	T8	B.memory	T8.naive	O60486 + O75326	2.54531	3.11745
B	T4	B.memory	Th1	O60486 + O75326	2.54531	3.04391
B	T4	B.memory	Th17	O60486 + O75326	2.54531	3.08818
B	T4	B.memory	Th2	O60486 + O75326	2.54531	3.08287
B	B	B.memory	B.memory	P14151 + Q14242	4.67211	2.87474
B	B	B.memory	B.naive	P14151 + Q14242	4.67211	2.85856
B	B Plasma	B.memory	B.plasma	P14151 + Q14242	4.67211	3.02406
B	DC	B.memory	mDC	P14151 + Q14242	4.67211	3.00978
B	Monocyte	B.memory	MO.classic	P14151 + Q14242	4.67211	3.05821
B	Monocyte	B.memory	MO.intermed	P14151 + Q14242	4.67211	3.09548
B	Monocyte	B.memory	MO.nonclass	P14151 + Q14242	4.67211	3.16224
B	Treg	B.memory	mTregs	P14151 + Q14242	4.67211	3.09556
B	NK	B.memory	NK.bright	P14151 + Q14242	4.67211	3.01424
B	NK	B.memory	NK.dim	P14151 + Q14242	4.67211	2.98615
B	Treg	B.memory	nTregs	P14151 + Q14242	4.67211	3.08792
B	DC	B.memory	pDC	P14151 + Q14242	4.67211	2.90981
B	T4	B.memory	T4.CM	P14151 + Q14242	4.67211	2.94266
B	T4	B.memory	T4.EM	P14151 + Q14242	4.67211	2.91457
B	T4	B.memory	T4.EMRA	P14151 + Q14242	4.67211	2.87366
B	T4	B.memory	T4.naive	P14151 + Q14242	4.67211	3.14583
B	T8	B.memory	T8.CM	P14151 + Q14242	4.67211	3.05421
B	T8	B.memory	T8.EM	P14151 + Q14242	4.67211	3.15285
B	T8	B.memory	T8.EMRA	P14151 + Q14242	4.67211	3.09811
B	T8	B.memory	T8.naive	P14151 + Q14242	4.67211	3.11745
B	T4	B.memory	Th1	P14151 + Q14242	4.67211	3.04391
B	T4	B.memory	Th17	P14151 + Q14242	4.67211	3.08818
B	T4	B.memory	Th2	P14151 + Q14242	4.67211	3.08287
B	B	B.memory	B.memory	P16109 + Q14242	2.35218	2.87474
B	B	B.memory	B.naive	P16109 + Q14242	2.35218	2.85856
B	B Plasma	B.memory	B.plasma	P16109 + Q14242	2.35218	3.02406
B	DC	B.memory	mDC	P16109 + Q14242	2.35218	3.00978
B	Monocyte	B.memory	MO.classic	P16109 + Q14242	2.35218	3.05821
B	Monocyte	B.memory	MO.intermed	P16109 + Q14242	2.35218	3.09548
B	Monocyte	B.memory	MO.nonclass	P16109 + Q14242	2.35218	3.16224
B	Treg	B.memory	mTregs	P16109 + Q14242	2.35218	3.09556
B	NK	B.memory	NK.bright	P16109 + Q14242	2.35218	3.01424
B	NK	B.memory	NK.dim	P16109 + Q14242	2.35218	2.98615
B	Treg	B.memory	nTregs	P16109 + Q14242	2.35218	3.08792
B	DC	B.memory	pDC	P16109 + Q14242	2.35218	2.90981
B	T4	B.memory	T4.CM	P16109 + Q14242	2.35218	2.94266
B	T4	B.memory	T4.EM	P16109 + Q14242	2.35218	2.91457
B	T4	B.memory	T4.EMRA	P16109 + Q14242	2.35218	2.87366
B	T4	B.memory	T4.naive	P16109 + Q14242	2.35218	3.14583
B	T8	B.memory	T8.CM	P16109 + Q14242	2.35218	3.05421
B	T8	B.memory	T8.EM	P16109 + Q14242	2.35218	3.15285
B	T8	B.memory	T8.EMRA	P16109 + Q14242	2.35218	3.09811
B	T8	B.memory	T8.naive	P16109 + Q14242	2.35218	3.11745
B	T4	B.memory	Th1	P16109 + Q14242	2.35218	3.04391
B	T4	B.memory	Th17	P16109 + Q14242	2.35218	3.08818
B	T4	B.memory	Th2	P16109 + Q14242	2.35218	3.08287
B	B	B.memory	B.memory	P14151 + Q14242	4.67211	2.87474
B	B	B.memory	B.memory	P16109 + Q14242	2.35218	2.87474
B	B	B.memory	B.naive	P14151 + Q14242	4.67211	2.85856
B	B Plasma	B.memory	B.plasma	P16109 + Q14242	2.35218	3.02406
B	DC	B.memory	mDC	P16109 + Q14242	2.35218	3.00978
B	Monocyte	B.memory	MO.classic	P14151 + Q14242	4.67211	3.05821
B	Monocyte	B.memory	MO.classic	P16109 + Q14242	2.35218	3.05821
B	Monocyte	B.memory	MO.intermed	P16109 + Q14242	2.35218	3.09548
B	Monocyte	B.memory	MO.nonclass	P16109 + Q14242	2.35218	3.16224
B	Treg	B.memory	mTregs	P14151 + Q14242	4.67211	3.09556
B	Treg	B.memory	mTregs	P16109 + Q14242	2.35218	3.09556
B	NK	B.memory	NK.bright	P14151 + Q14242	4.67211	3.01424
B	NK	B.memory	NK.dim	P14151 + Q14242	4.67211	2.98615
B	Treg	B.memory	nTregs	P14151 + Q14242	4.67211	3.08792
B	DC	B.memory	pDC	P14151 + Q14242	4.67211	2.90981
B	T4	B.memory	T4.CM	P14151 + Q14242	4.67211	2.94266
B	T4	B.memory	T4.CM	P16109 + Q14242	2.35218	2.94266
B	T4	B.memory	T4.EM	P14151 + Q14242	4.67211	2.91457
B	T4	B.memory	T4.EM	P16109 + Q14242	2.35218	2.91457
B	T4	B.memory	T4.EMRA	P16109 + Q14242	2.35218	2.87366
B	T4	B.memory	T4.naive	P14151 + Q14242	4.67211	3.14583
B	T8	B.memory	T8.CM	P14151 + Q14242	4.67211	3.05421
B	T8	B.memory	T8.EM	P14151 + Q14242	4.67211	3.15285
B	T8	B.memory	T8.EMRA	P14151 + Q14242	4.67211	3.09811
B	T8	B.memory	T8.naive	P14151 + Q14242	4.67211	3.11745
B	T4	B.memory	Th1	P14151 + Q14242	4.67211	3.04391
B	T4	B.memory	Th17	P14151 + Q14242	4.67211	3.08818
B	T4	B.memory	Th2	P14151 + Q14242	4.67211	3.08287
B	DC	B.memory	mDC	Q9H3S1 + Q9Y4D7	1	3.00978
B	Monocyte	B.memory	MO.classic	Q9H3S1 + Q9Y4D7	1	3.05821
B	Monocyte	B.memory	MO.intermed	Q9H3S1 + Q9Y4D7	1	3.09548
B	Monocyte	B.memory	MO.nonclass	Q9H3S1 + Q9Y4D7	1	3.16224
B	Treg	B.memory	mTregs	Q9H3S1 + Q9Y4D7	1	3.09556
B	NK	B.memory	NK.bright	Q9H3S1 + Q9Y4D7	1	3.01424
B	NK	B.memory	NK.dim	Q9H3S1 + Q9Y4D7	1	2.98615
B	DC	B.memory	pDC	Q9H3S1 + Q9Y4D7	1	2.90981
B	T4	B.memory	T4.EM	Q9H3S1 + Q9Y4D7	1	2.91457
B	T4	B.memory	T4.EMRA	Q9H3S1 + Q9Y4D7	1	2.87366
B	T8	B.memory	T8.CM	Q9H3S1 + Q9Y4D7	1	3.05421
B	T8	B.memory	T8.EM	Q9H3S1 + Q9Y4D7	1	3.15285
B	T8	B.memory	T8.EMRA	Q9H3S1 + Q9Y4D7	1	3.09811
B	T8	B.memory	T8.naive	Q9H3S1 + Q9Y4D7	1	3.11745
B	B	B.memory	B.memory	O15031 + Q9C0C4	0.290035	2.87474
B	B Plasma	B.memory	B.plasma	O15031 + Q9C0C4	0.290035	3.02406
B	DC	B.memory	mDC	O15031 + Q9C0C4	0.290035	3.00978
B	Monocyte	B.memory	MO.classic	O15031 + Q9C0C4	0.290035	3.05821
B	Monocyte	B.memory	MO.intermed	O15031 + Q9C0C4	0.290035	3.09548
B	Monocyte	B.memory	MO.nonclass	O15031 + Q9C0C4	0.290035	3.16224
B	Treg	B.memory	mTregs	O15031 + Q9C0C4	0.290035	3.09556
B	NK	B.memory	NK.bright	O15031 + Q9C0C4	0.290035	3.01424
B	Treg	B.memory	nTregs	O15031 + Q9C0C4	0.290035	3.08792
B	DC	B.memory	pDC	O15031 + Q9C0C4	0.290035	2.90981
B	T4	B.memory	T4.CM	O15031 + Q9C0C4	0.290035	2.94266
B	T4	B.memory	T4.EM	O15031 + Q9C0C4	0.290035	2.91457
B	T4	B.memory	T4.EMRA	O15031 + Q9C0C4	0.290035	2.87366
B	T4	B.memory	T4.naive	O15031 + Q9C0C4	0.290035	3.14583
B	T8	B.memory	T8.CM	O15031 + Q9C0C4	0.290035	3.05421
B	T8	B.memory	T8.EMRA	O15031 + Q9C0C4	0.290035	3.09811
B	T8	B.memory	T8.naive	O15031 + Q9C0C4	0.290035	3.11745
B	T4	B.memory	Th1	O15031 + Q9C0C4	0.290035	3.04391
B	T4	B.memory	Th17	O15031 + Q9C0C4	0.290035	3.08818
B	T4	B.memory	Th2	O15031 + Q9C0C4	0.290035	3.08287
B	B	B.memory	B.memory	P21854 + Q92854	2.47857	2.87474
B	B	B.memory	B.naive	P21854 + Q92854	2.47857	2.85856
B	DC	B.memory	mDC	P21854 + Q92854	2.47857	3.00978
B	Monocyte	B.memory	MO.classic	P21854 + Q92854	2.47857	3.05821
B	Monocyte	B.memory	MO.intermed	P21854 + Q92854	2.47857	3.09548
B	Treg	B.memory	mTregs	P21854 + Q92854	2.47857	3.09556
B	NK	B.memory	NK.bright	P21854 + Q92854	2.47857	3.01424
B	Treg	B.memory	nTregs	P21854 + Q92854	2.47857	3.08792
B	DC	B.memory	pDC	P21854 + Q92854	2.47857	2.90981
B	T4	B.memory	T4.EMRA	P21854 + Q92854	2.47857	2.87366
B	T8	B.memory	T8.EMRA	P21854 + Q92854	2.47857	3.09811
B	T8	B.memory	T8.naive	P21854 + Q92854	2.47857	3.11745
B	T4	B.memory	Th1	P21854 + Q92854	2.47857	3.04391
B	T4	B.memory	Th17	P21854 + Q92854	2.47857	3.08818
B	T4	B.memory	Th2	P21854 + Q92854	2.47857	3.08287
B	B	B.memory	B.memory	Q96DU3 + Q96DU3	4.29449	2.87474
B	B	B.memory	B.naive	Q96DU3 + Q96DU3	4.29449	2.85856
B	DC	B.memory	mDC	Q96DU3 + Q96DU3	4.29449	3.00978
B	Monocyte	B.memory	MO.classic	Q96DU3 + Q96DU3	4.29449	3.05821
B	Monocyte	B.memory	MO.intermed	Q96DU3 + Q96DU3	4.29449	3.09548
B	Treg	B.memory	mTregs	Q96DU3 + Q96DU3	4.29449	3.09556
B	NK	B.memory	NK.bright	Q96DU3 + Q96DU3	4.29449	3.01424
B	NK	B.memory	NK.dim	Q96DU3 + Q96DU3	4.29449	2.98615
B	Treg	B.memory	nTregs	Q96DU3 + Q96DU3	4.29449	3.08792
B	DC	B.memory	pDC	Q96DU3 + Q96DU3	4.29449	2.90981
B	T4	B.memory	T4.CM	Q96DU3 + Q96DU3	4.29449	2.94266
B	T4	B.memory	T4.EM	Q96DU3 + Q96DU3	4.29449	2.91457
B	T4	B.memory	T4.EMRA	Q96DU3 + Q96DU3	4.29449	2.87366
B	T8	B.memory	T8.CM	Q96DU3 + Q96DU3	4.29449	3.05421
B	T8	B.memory	T8.EM	Q96DU3 + Q96DU3	4.29449	3.15285
B	T8	B.memory	T8.EMRA	Q96DU3 + Q96DU3	4.29449	3.09811
B	T8	B.memory	T8.naive	Q96DU3 + Q96DU3	4.29449	3.11745
B	T4	B.memory	Th1	Q96DU3 + Q96DU3	4.29449	3.04391
B	T4	B.memory	Th17	Q96DU3 + Q96DU3	4.29449	3.08818
B	T4	B.memory	Th2	Q96DU3 + Q96DU3	4.29449	3.08287
B	B	B.memory	B.memory	Q96RJ3 + Q9Y275	0.0530784	2.87474
B	B	B.memory	B.naive	Q96RJ3 + Q9Y275	0.0530784	2.85856
B	DC	B.memory	mDC	Q96RJ3 + Q9Y275	0.0530784	3.00978
B	Monocyte	B.memory	MO.classic	Q96RJ3 + Q9Y275	0.0530784	3.05821
B	DC	B.memory	pDC	Q96RJ3 + Q9Y275	0.0530784	2.90981
B	T4	B.memory	T4.CM	Q96RJ3 + Q9Y275	0.0530784	2.94266
B	B	B.memory	B.memory	Q7Z6A9 + Q92956	2.46389	2.87474
B	B	B.memory	B.memory	O43557 + Q92956	0.071882	2.87474
B	B	B.memory	B.naive	Q7Z6A9 + Q92956	2.46389	2.85856
B	B Plasma	B.memory	B.plasma	Q7Z6A9 + Q92956	2.46389	3.02406
B	DC	B.memory	mDC	O43557 + Q92956	0.071882	3.00978
B	Monocyte	B.memory	MO.classic	Q7Z6A9 + Q92956	2.46389	3.05821
B	Monocyte	B.memory	MO.classic	O43557 + Q92956	0.071882	3.05821
B	Monocyte	B.memory	MO.intermed	O43557 + Q92956	0.071882	3.09548
B	Monocyte	B.memory	MO.nonclass	O43557 + Q92956	0.071882	3.16224
B	Treg	B.memory	mTregs	Q7Z6A9 + Q92956	2.46389	3.09556
B	Treg	B.memory	mTregs	O43557 + Q92956	0.071882	3.09556
B	NK	B.memory	NK.bright	O43557 + Q92956	0.071882	3.01424
B	NK	B.memory	NK.dim	O95971 + Q92956	2.53275	2.98615
B	NK	B.memory	NK.dim	O43557 + Q92956	0.071882	2.98615
B	Treg	B.memory	nTregs	Q7Z6A9 + Q92956	2.46389	3.08792
B	Treg	B.memory	nTregs	O43557 + Q92956	0.071882	3.08792
B	DC	B.memory	pDC	Q7Z6A9 + Q92956	2.46389	2.90981
B	DC	B.memory	pDC	O43557 + Q92956	0.071882	2.90981
B	T4	B.memory	T4.CM	Q7Z6A9 + Q92956	2.46389	2.94266
B	T4	B.memory	T4.CM	O43557 + Q92956	0.071882	2.94266
B	T4	B.memory	T4.EM	Q7Z6A9 + Q92956	2.46389	2.91457
B	T4	B.memory	T4.EM	O43557 + Q92956	0.071882	2.91457
B	T4	B.memory	T4.EMRA	Q7Z6A9 + Q92956	2.46389	2.87366
B	T4	B.memory	T4.EMRA	O43557 + Q92956	0.071882	2.87366
B	T4	B.memory	T4.naive	Q7Z6A9 + Q92956	2.46389	3.14583
B	T4	B.memory	T4.naive	O43557 + Q92956	0.071882	3.14583
B	T8	B.memory	T8.CM	Q7Z6A9 + Q92956	2.46389	3.05421
B	T8	B.memory	T8.CM	O43557 + Q92956	0.071882	3.05421
B	T8	B.memory	T8.EM	Q7Z6A9 + Q92956	2.46389	3.15285
B	T8	B.memory	T8.EM	O95971 + Q92956	2.53275	3.15285
B	T8	B.memory	T8.EM	O43557 + Q92956	0.071882	3.15285
B	T8	B.memory	T8.EMRA	Q7Z6A9 + Q92956	2.46389	3.09811
B	T8	B.memory	T8.EMRA	O95971 + Q92956	2.53275	3.09811
B	T8	B.memory	T8.EMRA	O43557 + Q92956	0.071882	3.09811
B	T8	B.memory	T8.naive	Q7Z6A9 + Q92956	2.46389	3.11745
B	T8	B.memory	T8.naive	O43557 + Q92956	0.071882	3.11745
B	T4	B.memory	Th1	Q7Z6A9 + Q92956	2.46389	3.04391
B	T4	B.memory	Th1	O43557 + Q92956	0.071882	3.04391
B	T4	B.memory	Th17	Q7Z6A9 + Q92956	2.46389	3.08818
B	T4	B.memory	Th17	O43557 + Q92956	0.071882	3.08818
B	T4	B.memory	Th2	Q7Z6A9 + Q92956	2.46389	3.08287
B	T4	B.memory	Th2	O43557 + Q92956	0.071882	3.08287
B	B	B.memory	B.memory	Q96RJ3 + Q9Y275	0.0530784	2.87474
B	B	B.memory	B.naive	O14836 + Q9Y275	0.103804	2.85856
B	B	B.memory	B.naive	Q96RJ3 + Q9Y275	0.0530784	2.85856
B	B	B.memory	B.memory	O43557 + Q92956	0.071882	2.87474
B	B	B.memory	B.naive	O43557 + Q92956	0.071882	2.85856
B	DC	B.memory	mDC	O43557 + Q92956	0.071882	3.00978
B	Monocyte	B.memory	MO.intermed	O43557 + Q92956	0.071882	3.09548
B	Monocyte	B.memory	MO.nonclass	O43557 + Q92956	0.071882	3.16224
B	NK	B.memory	NK.bright	O43557 + Q92956	0.071882	3.01424
B	NK	B.memory	NK.dim	O43557 + Q92956	0.071882	2.98615
B	Treg	B.memory	nTregs	O43557 + Q92956	0.071882	3.08792
B	DC	B.memory	pDC	O43557 + Q92956	0.071882	2.90981
B	T4	B.memory	T4.CM	O43557 + Q92956	0.071882	2.94266
B	T4	B.memory	T4.EM	O43557 + Q92956	0.071882	2.91457
B	T4	B.memory	T4.EMRA	O43557 + Q92956	0.071882	2.87366
B	T8	B.memory	T8.CM	O43557 + Q92956	0.071882	3.05421
B	T8	B.memory	T8.EM	O43557 + Q92956	0.071882	3.15285
B	T8	B.memory	T8.EMRA	O43557 + Q92956	0.071882	3.09811
B	T8	B.memory	T8.naive	O43557 + Q92956	0.071882	3.11745
B	T4	B.memory	Th1	O43557 + Q92956	0.071882	3.04391
B	T4	B.memory	Th17	O43557 + Q92956	0.071882	3.08818
B	T4	B.memory	Th2	O43557 + Q92956	0.071882	3.08287
B	B	B.naive	B.memory	Q13740 + Q13740	4.62326	2.85856
B	B	B.naive	B.memory	P30203 + Q13740	2.08279	2.85856
B	B	B.naive	B.naive	Q13740 + Q13740	4.62326	2.95271
B	B	B.naive	B.naive	P30203 + Q13740	2.08279	2.95271
B	B Plasma	B.naive	B.plasma	Q13740 + Q13740	4.62326	3.12833
B	B Plasma	B.naive	B.plasma	P30203 + Q13740	2.08279	3.12833
B	DC	B.naive	mDC	Q13740 + Q13740	4.62326	3.05377
B	Monocyte	B.naive	MO.classic	Q13740 + Q13740	4.62326	3.08146
B	Monocyte	B.naive	MO.classic	P30203 + Q13740	2.08279	3.08146
B	Monocyte	B.naive	MO.intermed	Q13740 + Q13740	4.62326	3.14411
B	Monocyte	B.naive	MO.nonclass	Q13740 + Q13740	4.62326	3.20877
B	Treg	B.naive	mTregs	Q13740 + Q13740	4.62326	3.22043
B	Treg	B.naive	mTregs	P30203 + Q13740	2.08279	3.22043
B	NK	B.naive	NK.bright	Q13740 + Q13740	4.62326	3.21199
B	NK	B.naive	NK.bright	P30203 + Q13740	2.08279	3.21199
B	NK	B.naive	NK.dim	Q13740 + Q13740	4.62326	3.19918
B	NK	B.naive	NK.dim	P30203 + Q13740	2.08279	3.19918
B	Treg	B.naive	nTregs	Q13740 + Q13740	4.62326	3.27642
B	Treg	B.naive	nTregs	P30203 + Q13740	2.08279	3.27642
B	DC	B.naive	pDC	Q13740 + Q13740	4.62326	3.03947
B	T4	B.naive	T4.CM	Q13740 + Q13740	4.62326	3.10031
B	T4	B.naive	T4.CM	P30203 + Q13740	2.08279	3.10031
B	T4	B.naive	T4.EM	Q13740 + Q13740	4.62326	3.09487
B	T4	B.naive	T4.EM	P30203 + Q13740	2.08279	3.09487
B	T4	B.naive	T4.EMRA	Q13740 + Q13740	4.62326	3.05784
B	T4	B.naive	T4.EMRA	P30203 + Q13740	2.08279	3.05784
B	T4	B.naive	T4.naive	P30203 + Q13740	2.08279	3.1823
B	T8	B.naive	T8.CM	Q13740 + Q13740	4.62326	3.233
B	T8	B.naive	T8.CM	P30203 + Q13740	2.08279	3.233
B	T8	B.naive	T8.EM	Q13740 + Q13740	4.62326	3.31857
B	T8	B.naive	T8.EM	P30203 + Q13740	2.08279	3.31857
B	T8	B.naive	T8.EMRA	Q13740 + Q13740	4.62326	3.2195
B	T8	B.naive	T8.EMRA	P30203 + Q13740	2.08279	3.2195
B	T8	B.naive	T8.naive	Q13740 + Q13740	4.62326	3.18127
B	T8	B.naive	T8.naive	P30203 + Q13740	2.08279	3.18127
B	T4	B.naive	Th1	Q13740 + Q13740	4.62326	3.2137
B	T4	B.naive	Th1	P30203 + Q13740	2.08279	3.2137
B	T4	B.naive	Th17	Q13740 + Q13740	4.62326	3.20714
B	T4	B.naive	Th17	P30203 + Q13740	2.08279	3.20714
B	T4	B.naive	Th2	Q13740 + Q13740	4.62326	3.21392
B	T4	B.naive	Th2	P30203 + Q13740	2.08279	3.21392
B	DC	B.naive	mDC	P05067 + Q9HCM2	4.20415	3.05377
B	Monocyte	B.naive	MO.classic	P05067 + Q9HCM2	4.20415	3.08146
B	Monocyte	B.naive	MO.intermed	P05067 + Q9HCM2	4.20415	3.14411
B	Monocyte	B.naive	MO.nonclass	P05067 + Q9HCM2	4.20415	3.20877
B	NK	B.naive	NK.bright	P05067 + Q9HCM2	4.20415	3.21199
B	NK	B.naive	NK.dim	P05067 + Q9HCM2	4.20415	3.19918
B	DC	B.naive	pDC	P05067 + Q9HCM2	4.20415	3.03947
B	T4	B.naive	T4.CM	P05067 + Q9HCM2	4.20415	3.10031
B	T8	B.naive	T8.EM	P05067 + Q9HCM2	4.20415	3.31857
B	T4	B.naive	Th1	P05067 + Q9HCM2	4.20415	3.2137
B	T4	B.naive	Th2	P05067 + Q9HCM2	4.20415	3.21392
B	DC	B.naive	pDC	P59901 + Q10589	3.00043	3.03947
B	B	B.naive	B.memory	Q7Z6A9 + Q92956	2.46389	2.85856
B	B	B.naive	B.naive	Q7Z6A9 + Q92956	2.46389	2.95271
B	DC	B.naive	mDC	Q7Z6A9 + Q92956	2.46389	3.05377
B	Monocyte	B.naive	MO.intermed	Q7Z6A9 + Q92956	2.46389	3.14411
B	Monocyte	B.naive	MO.nonclass	Q7Z6A9 + Q92956	2.46389	3.20877
B	NK	B.naive	NK.bright	Q7Z6A9 + Q92956	2.46389	3.21199
B	NK	B.naive	NK.dim	Q7Z6A9 + Q92956	2.46389	3.19918
B	Treg	B.naive	nTregs	Q7Z6A9 + Q92956	2.46389	3.27642
B	DC	B.naive	pDC	Q7Z6A9 + Q92956	2.46389	3.03947
B	T4	B.naive	T4.CM	Q7Z6A9 + Q92956	2.46389	3.10031
B	T4	B.naive	T4.EM	Q7Z6A9 + Q92956	2.46389	3.09487
B	T4	B.naive	T4.EMRA	Q7Z6A9 + Q92956	2.46389	3.05784
B	T8	B.naive	T8.CM	Q7Z6A9 + Q92956	2.46389	3.233
B	T8	B.naive	T8.EM	Q7Z6A9 + Q92956	2.46389	3.31857
B	T8	B.naive	T8.EMRA	Q7Z6A9 + Q92956	2.46389	3.2195
B	T8	B.naive	T8.naive	Q7Z6A9 + Q92956	2.46389	3.18127
B	T4	B.naive	Th1	Q7Z6A9 + Q92956	2.46389	3.2137
B	T4	B.naive	Th17	Q7Z6A9 + Q92956	2.46389	3.20714
B	T4	B.naive	Th2	Q7Z6A9 + Q92956	2.46389	3.21392
B	B	B.naive	B.memory	P13747 + Q9H7M9	3.85132	2.85856
B	B	B.naive	B.memory	P30511 + Q9H7M9	3.20439	2.85856
B	B	B.naive	B.naive	P13747 + Q9H7M9	3.85132	2.95271
B	B	B.naive	B.naive	P30511 + Q9H7M9	3.20439	2.95271
B	B Plasma	B.naive	B.plasma	P13747 + Q9H7M9	3.85132	3.12833
B	B Plasma	B.naive	B.plasma	P30511 + Q9H7M9	3.20439	3.12833
B	DC	B.naive	mDC	P13747 + Q9H7M9	3.85132	3.05377
B	DC	B.naive	mDC	P30511 + Q9H7M9	3.20439	3.05377
B	Monocyte	B.naive	MO.classic	P13747 + Q9H7M9	3.85132	3.08146
B	Monocyte	B.naive	MO.classic	P30511 + Q9H7M9	3.20439	3.08146
B	Monocyte	B.naive	MO.intermed	P13747 + Q9H7M9	3.85132	3.14411
B	Monocyte	B.naive	MO.intermed	P30511 + Q9H7M9	3.20439	3.14411
B	Monocyte	B.naive	MO.nonclass	P13747 + Q9H7M9	3.85132	3.20877
B	Monocyte	B.naive	MO.nonclass	P30511 + Q9H7M9	3.20439	3.20877
B	Treg	B.naive	mTregs	P13747 + Q9H7M9	3.85132	3.22043
B	Treg	B.naive	mTregs	P30511 + Q9H7M9	3.20439	3.22043
B	NK	B.naive	NK.bright	P13747 + Q9H7M9	3.85132	3.21199
B	NK	B.naive	NK.bright	P30511 + Q9H7M9	3.20439	3.21199
B	NK	B.naive	NK.dim	P13747 + Q9H7M9	3.85132	3.19918
B	NK	B.naive	NK.dim	P30511 + Q9H7M9	3.20439	3.19918
B	Treg	B.naive	nTregs	P13747 + Q9H7M9	3.85132	3.27642
B	Treg	B.naive	nTregs	P30511 + Q9H7M9	3.20439	3.27642
B	DC	B.naive	pDC	P13747 + Q9H7M9	3.85132	3.03947
B	DC	B.naive	pDC	P30511 + Q9H7M9	3.20439	3.03947
B	T4	B.naive	T4.CM	P13747 + Q9H7M9	3.85132	3.10031
B	T4	B.naive	T4.CM	P30511 + Q9H7M9	3.20439	3.10031
B	T4	B.naive	T4.EM	P13747 + Q9H7M9	3.85132	3.09487
B	T4	B.naive	T4.EM	P30511 + Q9H7M9	3.20439	3.09487
B	T4	B.naive	T4.EMRA	P13747 + Q9H7M9	3.85132	3.05784
B	T4	B.naive	T4.EMRA	P30511 + Q9H7M9	3.20439	3.05784
B	T4	B.naive	T4.naive	P13747 + Q9H7M9	3.85132	3.1823
B	T4	B.naive	T4.naive	P30511 + Q9H7M9	3.20439	3.1823
B	T8	B.naive	T8.CM	P13747 + Q9H7M9	3.85132	3.233
B	T8	B.naive	T8.CM	P30511 + Q9H7M9	3.20439	3.233
B	T8	B.naive	T8.EM	P13747 + Q9H7M9	3.85132	3.31857
B	T8	B.naive	T8.EM	P30511 + Q9H7M9	3.20439	3.31857
B	T8	B.naive	T8.EMRA	P13747 + Q9H7M9	3.85132	3.2195
B	T8	B.naive	T8.EMRA	P30511 + Q9H7M9	3.20439	3.2195
B	T8	B.naive	T8.naive	P13747 + Q9H7M9	3.85132	3.18127
B	T8	B.naive	T8.naive	P30511 + Q9H7M9	3.20439	3.18127
B	T4	B.naive	Th1	P13747 + Q9H7M9	3.85132	3.2137
B	T4	B.naive	Th1	P30511 + Q9H7M9	3.20439	3.2137
B	T4	B.naive	Th17	P13747 + Q9H7M9	3.85132	3.20714
B	T4	B.naive	Th17	P30511 + Q9H7M9	3.20439	3.20714
B	T4	B.naive	Th2	P13747 + Q9H7M9	3.85132	3.21392
B	T4	B.naive	Th2	P30511 + Q9H7M9	3.20439	3.21392
B	B	B.naive	B.memory	P06729 + P19256	4.00004	2.85856
B	DC	B.naive	mDC	P06729 + P19256	4.00004	3.05377
B	Monocyte	B.naive	MO.classic	P06729 + P19256	4.00004	3.08146
B	Monocyte	B.naive	MO.intermed	P06729 + P19256	4.00004	3.14411
B	Monocyte	B.naive	MO.nonclass	P06729 + P19256	4.00004	3.20877
B	Treg	B.naive	mTregs	P06729 + P19256	4.00004	3.22043
B	NK	B.naive	NK.bright	P06729 + P19256	4.00004	3.21199
B	NK	B.naive	NK.dim	P06729 + P19256	4.00004	3.19918
B	Treg	B.naive	nTregs	P06729 + P19256	4.00004	3.27642
B	DC	B.naive	pDC	P06729 + P19256	4.00004	3.03947
B	T4	B.naive	T4.CM	P06729 + P19256	4.00004	3.10031
B	T4	B.naive	T4.EM	P06729 + P19256	4.00004	3.09487
B	T4	B.naive	T4.EMRA	P06729 + P19256	4.00004	3.05784
B	T8	B.naive	T8.CM	P06729 + P19256	4.00004	3.233
B	T8	B.naive	T8.EM	P06729 + P19256	4.00004	3.31857
B	T8	B.naive	T8.EMRA	P06729 + P19256	4.00004	3.2195
B	T4	B.naive	Th1	P06729 + P19256	4.00004	3.2137
B	T4	B.naive	Th17	P06729 + P19256	4.00004	3.20714
B	T4	B.naive	Th2	P06729 + P19256	4.00004	3.21392
B	B	B.naive	B.naive	P41217 + Q8TD46	3.39811	2.95271
B	DC	B.naive	mDC	P41217 + Q8TD46	3.39811	3.05377
B	Treg	B.naive	mTregs	P41217 + Q8TD46	3.39811	3.22043
B	NK	B.naive	NK.bright	P41217 + Q8TD46	3.39811	3.21199
B	T4	B.naive	T4.CM	P41217 + Q8TD46	3.39811	3.10031
B	T4	B.naive	T4.EM	P41217 + Q8TD46	3.39811	3.09487
B	T4	B.naive	T4.naive	P41217 + Q8TD46	3.39811	3.1823
B	T8	B.naive	T8.CM	P41217 + Q8TD46	3.39811	3.233
B	T8	B.naive	T8.EM	P41217 + Q8TD46	3.39811	3.31857
B	T4	B.naive	Th1	P41217 + Q8TD46	3.39811	3.2137
B	T4	B.naive	Th17	P41217 + Q8TD46	3.39811	3.20714
B	T4	B.naive	Th2	P41217 + Q8TD46	3.39811	3.21392
B	B	B.naive	B.memory	P41217 + Q8TD46	3.39811	2.85856
B	B	B.naive	B.naive	P41217 + Q8TD46	3.39811	2.95271
B	DC	B.naive	mDC	P41217 + Q8TD46	3.39811	3.05377
B	Treg	B.naive	mTregs	P41217 + Q8TD46	3.39811	3.22043
B	NK	B.naive	NK.bright	P41217 + Q8TD46	3.39811	3.21199
B	DC	B.naive	pDC	P41217 + Q8TD46	3.39811	3.03947
B	T8	B.naive	T8.CM	P41217 + Q8TD46	3.39811	3.233
B	T8	B.naive	T8.EMRA	P41217 + Q8TD46	3.39811	3.2195
B	T8	B.naive	T8.naive	P41217 + Q8TD46	3.39811	3.18127
B	B Plasma	B.naive	B.plasma	P25942 + P29965	0.90309	3.12833
B	T4	B.naive	T4.CM	P25942 + P29965	0.90309	3.10031
B	T4	B.naive	T4.EM	P25942 + P29965	0.90309	3.09487
B	B Plasma	B.naive	B.plasma	Q08722 + Q9P1W8	4.36175	3.12833
B	DC	B.naive	mDC	P78324 + Q08722	3.30125	3.05377
B	Monocyte	B.naive	MO.classic	P78324 + Q08722	3.30125	3.08146
B	Monocyte	B.naive	MO.classic	Q08722 + Q9P1W8	4.36175	3.08146
B	Monocyte	B.naive	MO.intermed	P78324 + Q08722	3.30125	3.14411
B	Monocyte	B.naive	MO.nonclass	P78324 + Q08722	3.30125	3.20877
B	Monocyte	B.naive	MO.nonclass	Q08722 + Q9P1W8	4.36175	3.20877
B	Treg	B.naive	mTregs	P78324 + Q08722	3.30125	3.22043
B	Treg	B.naive	mTregs	Q08722 + Q9P1W8	4.36175	3.22043
B	NK	B.naive	NK.bright	P78324 + Q08722	3.30125	3.21199
B	NK	B.naive	NK.bright	Q08722 + Q9P1W8	4.36175	3.21199
B	NK	B.naive	NK.dim	P78324 + Q08722	3.30125	3.19918
B	Treg	B.naive	nTregs	P78324 + Q08722	3.30125	3.27642
B	Treg	B.naive	nTregs	Q08722 + Q9P1W8	4.36175	3.27642
B	DC	B.naive	pDC	P78324 + Q08722	3.30125	3.03947
B	T4	B.naive	T4.CM	P78324 + Q08722	3.30125	3.10031
B	T4	B.naive	T4.CM	Q08722 + Q9P1W8	4.36175	3.10031
B	T4	B.naive	T4.EM	P78324 + Q08722	3.30125	3.09487
B	T4	B.naive	T4.EM	Q08722 + Q9P1W8	4.36175	3.09487
B	T4	B.naive	T4.EMRA	P78324 + Q08722	3.30125	3.05784
B	T4	B.naive	T4.EMRA	Q08722 + Q9P1W8	4.36175	3.05784
B	T4	B.naive	T4.naive	P78324 + Q08722	3.30125	3.1823
B	T4	B.naive	T4.naive	Q08722 + Q9P1W8	4.36175	3.1823
B	T8	B.naive	T8.CM	P78324 + Q08722	3.30125	3.233
B	T8	B.naive	T8.CM	Q08722 + Q9P1W8	4.36175	3.233
B	T8	B.naive	T8.EM	P78324 + Q08722	3.30125	3.31857
B	T8	B.naive	T8.EM	Q08722 + Q9P1W8	4.36175	3.31857
B	T8	B.naive	T8.EMRA	P78324 + Q08722	3.30125	3.2195
B	T8	B.naive	T8.EMRA	Q08722 + Q9P1W8	4.36175	3.2195
B	T8	B.naive	T8.naive	P78324 + Q08722	3.30125	3.18127
B	T8	B.naive	T8.naive	Q08722 + Q9P1W8	4.36175	3.18127
B	T4	B.naive	Th1	P78324 + Q08722	3.30125	3.2137
B	T4	B.naive	Th1	Q08722 + Q9P1W8	4.36175	3.2137
B	T4	B.naive	Th17	P78324 + Q08722	3.30125	3.20714
B	T4	B.naive	Th17	Q08722 + Q9P1W8	4.36175	3.20714
B	T4	B.naive	Th2	P78324 + Q08722	3.30125	3.21392
B	T4	B.naive	Th2	Q08722 + Q9P1W8	4.36175	3.21392
B	DC	B.naive	mDC	P09326 + Q9BZW8	3.60217	3.05377
B	Monocyte	B.naive	MO.classic	P09326 + Q9BZW8	3.60217	3.08146
B	Monocyte	B.naive	MO.intermed	P09326 + Q9BZW8	3.60217	3.14411
B	Monocyte	B.naive	MO.nonclass	P09326 + Q9BZW8	3.60217	3.20877
B	NK	B.naive	NK.bright	P09326 + Q9BZW8	3.60217	3.21199
B	NK	B.naive	NK.dim	P09326 + Q9BZW8	3.60217	3.19918
B	T4	B.naive	T4.EMRA	P09326 + Q9BZW8	3.60217	3.05784
B	T8	B.naive	T8.CM	P09326 + Q9BZW8	3.60217	3.233
B	T8	B.naive	T8.EM	P09326 + Q9BZW8	3.60217	3.31857
B	T8	B.naive	T8.EMRA	P09326 + Q9BZW8	3.60217	3.2195
B	B	B.naive	B.memory	P08174 + P48960	4.9345	2.85856
B	B	B.naive	B.naive	P08174 + P48960	4.9345	2.95271
B	B Plasma	B.naive	B.plasma	P08174 + P48960	4.9345	3.12833
B	DC	B.naive	mDC	P08174 + P48960	4.9345	3.05377
B	Monocyte	B.naive	MO.classic	P08174 + P48960	4.9345	3.08146
B	Monocyte	B.naive	MO.intermed	P08174 + P48960	4.9345	3.14411
B	Monocyte	B.naive	MO.nonclass	P08174 + P48960	4.9345	3.20877
B	Treg	B.naive	mTregs	P08174 + P48960	4.9345	3.22043
B	NK	B.naive	NK.bright	P08174 + P48960	4.9345	3.21199
B	NK	B.naive	NK.dim	P08174 + P48960	4.9345	3.19918
B	Treg	B.naive	nTregs	P08174 + P48960	4.9345	3.27642
B	DC	B.naive	pDC	P08174 + P48960	4.9345	3.03947
B	T4	B.naive	T4.CM	P08174 + P48960	4.9345	3.10031
B	T4	B.naive	T4.EM	P08174 + P48960	4.9345	3.09487
B	T4	B.naive	T4.EMRA	P08174 + P48960	4.9345	3.05784
B	T4	B.naive	T4.naive	P08174 + P48960	4.9345	3.1823
B	T8	B.naive	T8.CM	P08174 + P48960	4.9345	3.233
B	T8	B.naive	T8.EM	P08174 + P48960	4.9345	3.31857
B	T8	B.naive	T8.EMRA	P08174 + P48960	4.9345	3.2195
B	T8	B.naive	T8.naive	P08174 + P48960	4.9345	3.18127
B	T4	B.naive	Th1	P08174 + P48960	4.9345	3.2137
B	T4	B.naive	Th17	P08174 + P48960	4.9345	3.20714
B	T4	B.naive	Th2	P08174 + P48960	4.9345	3.21392
B	B	B.naive	B.memory	P30203 + Q13740	2.08279	2.85856
B	B	B.naive	B.naive	P30203 + Q13740	2.08279	2.95271
B	B Plasma	B.naive	B.plasma	P30203 + Q13740	2.08279	3.12833
B	DC	B.naive	mDC	P30203 + Q13740	2.08279	3.05377
B	Monocyte	B.naive	MO.classic	P30203 + Q13740	2.08279	3.08146
B	Monocyte	B.naive	MO.intermed	P30203 + Q13740	2.08279	3.14411
B	Monocyte	B.naive	MO.nonclass	P30203 + Q13740	2.08279	3.20877
B	Treg	B.naive	mTregs	P30203 + Q13740	2.08279	3.22043
B	NK	B.naive	NK.bright	P30203 + Q13740	2.08279	3.21199
B	NK	B.naive	NK.dim	P30203 + Q13740	2.08279	3.19918
B	Treg	B.naive	nTregs	P30203 + Q13740	2.08279	3.27642
B	DC	B.naive	pDC	P30203 + Q13740	2.08279	3.03947
B	T4	B.naive	T4.CM	P30203 + Q13740	2.08279	3.10031
B	T4	B.naive	T4.EM	P30203 + Q13740	2.08279	3.09487
B	T4	B.naive	T4.EMRA	P30203 + Q13740	2.08279	3.05784
B	T8	B.naive	T8.CM	P30203 + Q13740	2.08279	3.233
B	T8	B.naive	T8.EM	P30203 + Q13740	2.08279	3.31857
B	T8	B.naive	T8.EMRA	P30203 + Q13740	2.08279	3.2195
B	T8	B.naive	T8.naive	P30203 + Q13740	2.08279	3.18127
B	T4	B.naive	Th1	P30203 + Q13740	2.08279	3.2137
B	T4	B.naive	Th17	P30203 + Q13740	2.08279	3.20714
B	T4	B.naive	Th2	P30203 + Q13740	2.08279	3.21392
B	B	B.naive	B.memory	P21854 + Q92854	2.47857	2.85856
B	B	B.naive	B.naive	P21854 + Q92854	2.47857	2.95271
B	DC	B.naive	mDC	P21854 + Q92854	2.47857	3.05377
B	Monocyte	B.naive	MO.classic	P21854 + Q92854	2.47857	3.08146
B	Monocyte	B.naive	MO.intermed	P21854 + Q92854	2.47857	3.14411
B	Monocyte	B.naive	MO.nonclass	P21854 + Q92854	2.47857	3.20877
B	Treg	B.naive	mTregs	P21854 + Q92854	2.47857	3.22043
B	NK	B.naive	NK.bright	P21854 + Q92854	2.47857	3.21199
B	NK	B.naive	NK.dim	P21854 + Q92854	2.47857	3.19918
B	Treg	B.naive	nTregs	P21854 + Q92854	2.47857	3.27642
B	DC	B.naive	pDC	P21854 + Q92854	2.47857	3.03947
B	T4	B.naive	T4.CM	P21854 + Q92854	2.47857	3.10031
B	T4	B.naive	T4.EM	P21854 + Q92854	2.47857	3.09487
B	T4	B.naive	T4.EMRA	P21854 + Q92854	2.47857	3.05784
B	T4	B.naive	T4.naive	P21854 + Q92854	2.47857	3.1823
B	T8	B.naive	T8.CM	P21854 + Q92854	2.47857	3.233
B	T8	B.naive	T8.EM	P21854 + Q92854	2.47857	3.31857
B	T8	B.naive	T8.EMRA	P21854 + Q92854	2.47857	3.2195
B	T8	B.naive	T8.naive	P21854 + Q92854	2.47857	3.18127
B	T4	B.naive	Th1	P21854 + Q92854	2.47857	3.2137
B	T4	B.naive	Th17	P21854 + Q92854	2.47857	3.20714
B	T4	B.naive	Th2	P21854 + Q92854	2.47857	3.21392
B	B	B.naive	B.memory	P08174 + P48960	4.9345	2.85856
B	B	B.naive	B.naive	P08174 + P48960	4.9345	2.95271
B	B Plasma	B.naive	B.plasma	P08174 + P48960	4.9345	3.12833
B	DC	B.naive	mDC	P08174 + P48960	4.9345	3.05377
B	Monocyte	B.naive	MO.classic	P08174 + P48960	4.9345	3.08146
B	Monocyte	B.naive	MO.intermed	P08174 + P48960	4.9345	3.14411
B	Monocyte	B.naive	MO.nonclass	P08174 + P48960	4.9345	3.20877
B	Treg	B.naive	mTregs	P08174 + P48960	4.9345	3.22043
B	NK	B.naive	NK.bright	P08174 + P48960	4.9345	3.21199
B	NK	B.naive	NK.dim	P08174 + P48960	4.9345	3.19918
B	Treg	B.naive	nTregs	P08174 + P48960	4.9345	3.27642
B	DC	B.naive	pDC	P08174 + P48960	4.9345	3.03947
B	T4	B.naive	T4.CM	P08174 + P48960	4.9345	3.10031
B	T4	B.naive	T4.EM	P08174 + P48960	4.9345	3.09487
B	T4	B.naive	T4.naive	P08174 + P48960	4.9345	3.1823
B	T8	B.naive	T8.CM	P08174 + P48960	4.9345	3.233
B	T8	B.naive	T8.EM	P08174 + P48960	4.9345	3.31857
B	T8	B.naive	T8.EMRA	P08174 + P48960	4.9345	3.2195
B	T8	B.naive	T8.naive	P08174 + P48960	4.9345	3.18127
B	T4	B.naive	Th1	P08174 + P48960	4.9345	3.2137
B	T4	B.naive	Th17	P08174 + P48960	4.9345	3.20714
B	T4	B.naive	Th2	P08174 + P48960	4.9345	3.21392
B	B	B.naive	B.memory	P06734 + P20023	2.4216	2.85856
B	B	B.naive	B.naive	P06734 + P20023	2.4216	2.95271
B	Monocyte	B.naive	MO.classic	P06734 + P20023	2.4216	3.08146
B	B	B.naive	B.memory	Q02413 + Q08554	3.55035	2.85856
B	B	B.naive	B.naive	Q02413 + Q08554	3.55035	2.95271
B	B Plasma	B.naive	B.plasma	Q02413 + Q08554	3.55035	3.12833
B	DC	B.naive	mDC	Q02413 + Q08554	3.55035	3.05377
B	Monocyte	B.naive	MO.classic	Q02413 + Q08554	3.55035	3.08146
B	Monocyte	B.naive	MO.intermed	Q02413 + Q08554	3.55035	3.14411
B	Treg	B.naive	mTregs	Q02413 + Q08554	3.55035	3.22043
B	NK	B.naive	NK.bright	Q02413 + Q08554	3.55035	3.21199
B	Treg	B.naive	nTregs	Q02413 + Q08554	3.55035	3.27642
B	T4	B.naive	T4.CM	Q02413 + Q08554	3.55035	3.10031
B	T4	B.naive	T4.naive	Q02413 + Q08554	3.55035	3.1823
B	T8	B.naive	T8.CM	Q02413 + Q08554	3.55035	3.233
B	T8	B.naive	T8.EM	Q02413 + Q08554	3.55035	3.31857
B	T8	B.naive	T8.EM	Q08554 + Q14126	4.06149	3.31857
B	T8	B.naive	T8.EMRA	Q02413 + Q08554	3.55035	3.2195
B	T8	B.naive	T8.naive	Q02413 + Q08554	3.55035	3.18127
B	T8	B.naive	T8.naive	Q08554 + Q14126	4.06149	3.18127
B	T4	B.naive	Th1	Q02413 + Q08554	3.55035	3.2137
B	T4	B.naive	Th17	Q02413 + Q08554	3.55035	3.20714
B	T4	B.naive	Th2	Q02413 + Q08554	3.55035	3.21392
B	B	B.naive	B.memory	Q02413 + Q02487	4.34046	2.85856
B	B	B.naive	B.naive	Q02413 + Q08554	3.55035	2.95271
B	B Plasma	B.naive	B.plasma	Q02413 + Q08554	3.55035	3.12833
B	B Plasma	B.naive	B.plasma	Q02413 + Q02487	4.34046	3.12833
B	DC	B.naive	mDC	Q02413 + Q08554	3.55035	3.05377
B	Monocyte	B.naive	MO.classic	Q02413 + Q08554	3.55035	3.08146
B	Monocyte	B.naive	MO.classic	Q02413 + Q02487	4.34046	3.08146
B	Monocyte	B.naive	MO.intermed	Q02413 + Q08554	3.55035	3.14411
B	Monocyte	B.naive	MO.intermed	Q02413 + Q02487	4.34046	3.14411
B	Monocyte	B.naive	MO.nonclass	Q02413 + Q02487	4.34046	3.20877
B	Treg	B.naive	mTregs	Q02413 + Q08554	3.55035	3.22043
B	Treg	B.naive	mTregs	Q02413 + Q02487	4.34046	3.22043
B	NK	B.naive	NK.bright	Q02413 + Q08554	3.55035	3.21199
B	NK	B.naive	NK.bright	Q02413 + Q02487	4.34046	3.21199
B	NK	B.naive	NK.dim	Q02413 + Q02487	4.34046	3.19918
B	Treg	B.naive	nTregs	Q02413 + Q08554	3.55035	3.27642
B	Treg	B.naive	nTregs	Q02413 + Q02487	4.34046	3.27642
B	DC	B.naive	pDC	Q02413 + Q08554	3.55035	3.03947
B	DC	B.naive	pDC	Q02413 + Q02487	4.34046	3.03947
B	T4	B.naive	T4.CM	Q02413 + Q08554	3.55035	3.10031
B	T4	B.naive	T4.CM	Q02413 + Q02487	4.34046	3.10031
B	T4	B.naive	T4.EM	Q02413 + Q08554	3.55035	3.09487
B	T4	B.naive	T4.EM	Q02413 + Q02487	4.34046	3.09487
B	T4	B.naive	T4.EMRA	Q02413 + Q08554	3.55035	3.05784
B	T4	B.naive	T4.EMRA	Q02413 + Q02487	4.34046	3.05784
B	T4	B.naive	T4.naive	Q02413 + Q08554	3.55035	3.1823
B	T4	B.naive	T4.naive	Q02413 + Q02487	4.34046	3.1823
B	T8	B.naive	T8.CM	Q02413 + Q08554	3.55035	3.233
B	T8	B.naive	T8.CM	Q02413 + Q02487	4.34046	3.233
B	T8	B.naive	T8.EM	Q02413 + Q08554	3.55035	3.31857
B	T8	B.naive	T8.EM	Q02413 + Q02487	4.34046	3.31857
B	T8	B.naive	T8.EMRA	Q02413 + Q08554	3.55035	3.2195
B	T8	B.naive	T8.EMRA	Q02413 + Q02487	4.34046	3.2195
B	T8	B.naive	T8.naive	Q02413 + Q08554	3.55035	3.18127
B	T8	B.naive	T8.naive	Q02413 + Q02487	4.34046	3.18127
B	T4	B.naive	Th1	Q02413 + Q08554	3.55035	3.2137
B	T4	B.naive	Th1	Q02413 + Q02487	4.34046	3.2137
B	T4	B.naive	Th1	Q02413 + Q14574	4.2577	3.2137
B	T4	B.naive	Th17	Q02413 + Q08554	3.55035	3.20714
B	T4	B.naive	Th17	Q02413 + Q02487	4.34046	3.20714
B	T4	B.naive	Th2	Q02413 + Q08554	3.55035	3.21392
B	T4	B.naive	Th2	Q02413 + Q02487	4.34046	3.21392
B	B	B.naive	B.memory	Q9Y624 + Q9Y624	1.20412	2.85856
B	B	B.naive	B.memory	P20701 + Q9Y624	2.69984	2.85856
B	B	B.naive	B.naive	Q9Y624 + Q9Y624	1.20412	2.95271
B	B	B.naive	B.naive	P20701 + Q9Y624	2.69984	2.95271
B	B Plasma	B.naive	B.plasma	P20701 + Q9Y624	2.69984	3.12833
B	DC	B.naive	mDC	Q9Y624 + Q9Y624	1.20412	3.05377
B	DC	B.naive	mDC	P20701 + Q9Y624	2.69984	3.05377
B	Monocyte	B.naive	MO.classic	Q9Y624 + Q9Y624	1.20412	3.08146
B	Monocyte	B.naive	MO.classic	P20701 + Q9Y624	2.69984	3.08146
B	Monocyte	B.naive	MO.intermed	Q9Y624 + Q9Y624	1.20412	3.14411
B	Monocyte	B.naive	MO.intermed	P20701 + Q9Y624	2.69984	3.14411
B	Monocyte	B.naive	MO.nonclass	Q9Y624 + Q9Y624	1.20412	3.20877
B	Monocyte	B.naive	MO.nonclass	P20701 + Q9Y624	2.69984	3.20877
B	Treg	B.naive	mTregs	Q9Y624 + Q9Y624	1.20412	3.22043
B	Treg	B.naive	mTregs	P20701 + Q9Y624	2.69984	3.22043
B	NK	B.naive	NK.bright	Q9Y624 + Q9Y624	1.20412	3.21199
B	NK	B.naive	NK.bright	P20701 + Q9Y624	2.69984	3.21199
B	NK	B.naive	NK.dim	Q9Y624 + Q9Y624	1.20412	3.19918
B	NK	B.naive	NK.dim	P20701 + Q9Y624	2.69984	3.19918
B	Treg	B.naive	nTregs	Q9Y624 + Q9Y624	1.20412	3.27642
B	Treg	B.naive	nTregs	P20701 + Q9Y624	2.69984	3.27642
B	DC	B.naive	pDC	Q9Y624 + Q9Y624	1.20412	3.03947
B	DC	B.naive	pDC	P20701 + Q9Y624	2.69984	3.03947
B	T4	B.naive	T4.CM	Q9Y624 + Q9Y624	1.20412	3.10031
B	T4	B.naive	T4.CM	P20701 + Q9Y624	2.69984	3.10031
B	T4	B.naive	T4.EM	Q9Y624 + Q9Y624	1.20412	3.09487
B	T4	B.naive	T4.EM	P20701 + Q9Y624	2.69984	3.09487
B	T4	B.naive	T4.EMRA	Q9Y624 + Q9Y624	1.20412	3.05784
B	T4	B.naive	T4.EMRA	P20701 + Q9Y624	2.69984	3.05784
B	T4	B.naive	T4.naive	Q9Y624 + Q9Y624	1.20412	3.1823
B	T4	B.naive	T4.naive	P20701 + Q9Y624	2.69984	3.1823
B	T8	B.naive	T8.CM	Q9Y624 + Q9Y624	1.20412	3.233
B	T8	B.naive	T8.CM	P20701 + Q9Y624	2.69984	3.233
B	T8	B.naive	T8.EM	Q9Y624 + Q9Y624	1.20412	3.31857
B	T8	B.naive	T8.EM	P20701 + Q9Y624	2.69984	3.31857
B	T8	B.naive	T8.EMRA	Q9Y624 + Q9Y624	1.20412	3.2195
B	T8	B.naive	T8.EMRA	P20701 + Q9Y624	2.69984	3.2195
B	T8	B.naive	T8.naive	Q9Y624 + Q9Y624	1.20412	3.18127
B	T8	B.naive	T8.naive	P20701 + Q9Y624	2.69984	3.18127
B	T4	B.naive	Th1	Q9Y624 + Q9Y624	1.20412	3.2137
B	T4	B.naive	Th1	P20701 + Q9Y624	2.69984	3.2137
B	T4	B.naive	Th17	Q9Y624 + Q9Y624	1.20412	3.20714
B	T4	B.naive	Th17	P20701 + Q9Y624	2.69984	3.20714
B	T4	B.naive	Th2	Q9Y624 + Q9Y624	1.20412	3.21392
B	T4	B.naive	Th2	P20701 + Q9Y624	2.69984	3.21392
B	B	B.naive	B.memory	P06734 + P20023	2.4216	2.85856
B	B	B.naive	B.naive	P06734 + P20023	2.4216	2.95271
B	DC	B.naive	mDC	P06734 + P20023	2.4216	3.05377
B	Monocyte	B.naive	MO.classic	P06734 + P20023	2.4216	3.08146
B	Monocyte	B.naive	MO.intermed	P06734 + P20023	2.4216	3.14411
B	Monocyte	B.naive	MO.nonclass	P06734 + P20023	2.4216	3.20877
B	NK	B.naive	NK.bright	P06734 + P20023	2.4216	3.21199
B	NK	B.naive	NK.dim	P06734 + P20023	2.4216	3.19918
B	Treg	B.naive	nTregs	P06734 + P20023	2.4216	3.27642
B	T4	B.naive	T4.CM	P06734 + P19022	4.00004	3.10031
B	T4	B.naive	T4.EMRA	P06734 + P20023	2.4216	3.05784
B	T4	B.naive	Th2	P06734 + P19022	4.00004	3.21392
B	T4	B.naive	Th2	P06734 + P20023	2.4216	3.21392
B	B	B.naive	B.memory	P07359 + P11215	4.30105	2.85856
B	B	B.naive	B.naive	P07359 + P11215	4.30105	2.95271
B	B Plasma	B.naive	B.plasma	P07359 + P11215	4.30105	3.12833
B	DC	B.naive	mDC	P07359 + P11215	4.30105	3.05377
B	Monocyte	B.naive	MO.classic	P07359 + P11215	4.30105	3.08146
B	Monocyte	B.naive	MO.intermed	P07359 + P11215	4.30105	3.14411
B	Monocyte	B.naive	MO.nonclass	P07359 + P11215	4.30105	3.20877
B	Treg	B.naive	mTregs	P07359 + P11215	4.30105	3.22043
B	NK	B.naive	NK.bright	P07359 + P11215	4.30105	3.21199
B	NK	B.naive	NK.dim	P07359 + P11215	4.30105	3.19918
B	Treg	B.naive	nTregs	P07359 + P11215	4.30105	3.27642
B	DC	B.naive	pDC	P07359 + P11215	4.30105	3.03947
B	T4	B.naive	T4.CM	P07359 + P11215	4.30105	3.10031
B	T4	B.naive	T4.EM	P07359 + P11215	4.30105	3.09487
B	T4	B.naive	T4.EMRA	P07359 + P11215	4.30105	3.05784
B	T4	B.naive	T4.naive	P07359 + P11215	4.30105	3.1823
B	T8	B.naive	T8.CM	P07359 + P11215	4.30105	3.233
B	T8	B.naive	T8.EM	P07359 + P11215	4.30105	3.31857
B	T8	B.naive	T8.EMRA	P07359 + P11215	4.30105	3.2195
B	T8	B.naive	T8.naive	P07359 + P11215	4.30105	3.18127
B	T4	B.naive	Th1	P07359 + P11215	4.30105	3.2137
B	T4	B.naive	Th17	P07359 + P11215	4.30105	3.20714
B	T4	B.naive	Th2	P07359 + P11215	4.30105	3.21392
B	B	B.naive	B.memory	P13747 + Q9H7M9	3.85132	2.85856
B	B	B.naive	B.naive	P13747 + Q9H7M9	3.85132	2.95271
B	DC	B.naive	mDC	P13747 + Q9H7M9	3.85132	3.05377
B	Monocyte	B.naive	MO.classic	P13747 + Q9H7M9	3.85132	3.08146
B	Monocyte	B.naive	MO.classic	P13747 + P26715	3.69906	3.08146
B	Monocyte	B.naive	MO.intermed	P13747 + Q9H7M9	3.85132	3.14411
B	Monocyte	B.naive	MO.nonclass	P13747 + Q9H7M9	3.85132	3.20877
B	Treg	B.naive	mTregs	P13747 + Q9H7M9	3.85132	3.22043
B	NK	B.naive	NK.bright	P13747 + Q9H7M9	3.85132	3.21199
B	NK	B.naive	NK.bright	P13747 + P26715	3.69906	3.21199
B	NK	B.naive	NK.dim	P13747 + Q9H7M9	3.85132	3.19918
B	NK	B.naive	NK.dim	P13747 + P26715	3.69906	3.19918
B	Treg	B.naive	nTregs	P13747 + Q9H7M9	3.85132	3.27642
B	DC	B.naive	pDC	P13747 + Q9H7M9	3.85132	3.03947
B	T4	B.naive	T4.CM	P13747 + Q9H7M9	3.85132	3.10031
B	T4	B.naive	T4.EM	P13747 + Q9H7M9	3.85132	3.09487
B	T4	B.naive	T4.EMRA	P13747 + Q9H7M9	3.85132	3.05784
B	T4	B.naive	T4.naive	P13747 + Q9H7M9	3.85132	3.1823
B	T8	B.naive	T8.CM	P13747 + Q9H7M9	3.85132	3.233
B	T8	B.naive	T8.EM	P13747 + Q9H7M9	3.85132	3.31857
B	T8	B.naive	T8.EMRA	P13747 + Q9H7M9	3.85132	3.2195
B	T8	B.naive	T8.EMRA	P13747 + P26715	3.69906	3.2195
B	T8	B.naive	T8.naive	P13747 + Q9H7M9	3.85132	3.18127
B	T4	B.naive	Th1	P13747 + Q9H7M9	3.85132	3.2137
B	T4	B.naive	Th17	P13747 + Q9H7M9	3.85132	3.20714
B	T4	B.naive	Th2	P13747 + Q9H7M9	3.85132	3.21392
B	B	B.naive	B.memory	P30511 + Q9H7M9	3.20439	2.85856
B	B	B.naive	B.memory	P30511 + P43629	2.19866	2.85856
B	B	B.naive	B.naive	P30511 + Q9H7M9	3.20439	2.95271
B	B	B.naive	B.naive	P30511 + P43629	2.19866	2.95271
B	B Plasma	B.naive	B.plasma	P30511 + P43629	2.19866	3.12833
B	DC	B.naive	mDC	P30511 + Q9H7M9	3.20439	3.05377
B	DC	B.naive	mDC	P30511 + P43629	2.19866	3.05377
B	Monocyte	B.naive	MO.classic	P30511 + Q9H7M9	3.20439	3.08146
B	Monocyte	B.naive	MO.intermed	P30511 + Q9H7M9	3.20439	3.14411
B	Monocyte	B.naive	MO.nonclass	P30511 + Q9H7M9	3.20439	3.20877
B	Treg	B.naive	mTregs	P30511 + Q9H7M9	3.20439	3.22043
B	NK	B.naive	NK.bright	P30511 + Q9H7M9	3.20439	3.21199
B	NK	B.naive	NK.bright	P30511 + P43629	2.19866	3.21199
B	NK	B.naive	NK.dim	P30511 + Q9H7M9	3.20439	3.19918
B	NK	B.naive	NK.dim	P30511 + P43629	2.19866	3.19918
B	NK	B.naive	NK.dim	P30511 + P43630	2.07555	3.19918
B	Treg	B.naive	nTregs	P30511 + Q9H7M9	3.20439	3.27642
B	DC	B.naive	pDC	P30511 + Q9H7M9	3.20439	3.03947
B	DC	B.naive	pDC	P30511 + P43629	2.19866	3.03947
B	T4	B.naive	T4.CM	P30511 + Q9H7M9	3.20439	3.10031
B	T4	B.naive	T4.EM	P30511 + Q9H7M9	3.20439	3.09487
B	T4	B.naive	T4.EMRA	P30511 + Q9H7M9	3.20439	3.05784
B	T4	B.naive	T4.EMRA	P30511 + P43629	2.19866	3.05784
B	T4	B.naive	T4.EMRA	P30511 + P43630	2.07555	3.05784
B	T4	B.naive	T4.naive	P30511 + Q9H7M9	3.20439	3.1823
B	T8	B.naive	T8.CM	P30511 + Q9H7M9	3.20439	3.233
B	T8	B.naive	T8.EM	P30511 + Q9H7M9	3.20439	3.31857
B	T8	B.naive	T8.EMRA	P30511 + Q9H7M9	3.20439	3.2195
B	T8	B.naive	T8.EMRA	P30511 + P43629	2.19866	3.2195
B	T8	B.naive	T8.EMRA	P30511 + P43630	2.07555	3.2195
B	T8	B.naive	T8.naive	P30511 + Q9H7M9	3.20439	3.18127
B	T4	B.naive	Th1	P30511 + Q9H7M9	3.20439	3.2137
B	T4	B.naive	Th17	P30511 + Q9H7M9	3.20439	3.20714
B	T4	B.naive	Th2	P30511 + Q9H7M9	3.20439	3.21392
B	B	B.naive	B.memory	P05362 + P20701	2.69984	2.85856
B	B	B.naive	B.memory	P05362 + P11215	2.83315	2.85856
B	B	B.naive	B.memory	P05362 + P20702	3.59118	2.85856
B	B	B.naive	B.naive	P05362 + P20701	2.69984	2.95271
B	B	B.naive	B.naive	P05362 + P11215	2.83315	2.95271
B	B	B.naive	B.naive	P05362 + P20702	3.59118	2.95271
B	B Plasma	B.naive	B.plasma	P05362 + P20701	2.69984	3.12833
B	B Plasma	B.naive	B.plasma	P05362 + P11215	2.83315	3.12833
B	B Plasma	B.naive	B.plasma	P05362 + P20702	3.59118	3.12833
B	DC	B.naive	mDC	P05362 + P20701	2.69984	3.05377
B	DC	B.naive	mDC	P05362 + P11215	2.83315	3.05377
B	DC	B.naive	mDC	P05362 + P20702	3.59118	3.05377
B	Monocyte	B.naive	MO.classic	P05362 + P20701	2.69984	3.08146
B	Monocyte	B.naive	MO.classic	P05362 + P11215	2.83315	3.08146
B	Monocyte	B.naive	MO.classic	P05362 + P20702	3.59118	3.08146
B	Monocyte	B.naive	MO.intermed	P05362 + P20701	2.69984	3.14411
B	Monocyte	B.naive	MO.intermed	P05362 + P11215	2.83315	3.14411
B	Monocyte	B.naive	MO.intermed	P05362 + P20702	3.59118	3.14411
B	Monocyte	B.naive	MO.nonclass	P05362 + P20701	2.69984	3.20877
B	Monocyte	B.naive	MO.nonclass	P05362 + P11215	2.83315	3.20877
B	Monocyte	B.naive	MO.nonclass	P05362 + P20702	3.59118	3.20877
B	Treg	B.naive	mTregs	P05362 + P20701	2.69984	3.22043
B	Treg	B.naive	mTregs	P05362 + P11215	2.83315	3.22043
B	Treg	B.naive	mTregs	P05362 + P20702	3.59118	3.22043
B	NK	B.naive	NK.bright	P05362 + P20701	2.69984	3.21199
B	NK	B.naive	NK.bright	P05362 + P11215	2.83315	3.21199
B	NK	B.naive	NK.bright	P05362 + P20702	3.59118	3.21199
B	NK	B.naive	NK.dim	P05362 + P20701	2.69984	3.19918
B	NK	B.naive	NK.dim	P05362 + P11215	2.83315	3.19918
B	NK	B.naive	NK.dim	P05362 + P20702	3.59118	3.19918
B	Treg	B.naive	nTregs	P05362 + P20701	2.69984	3.27642
B	Treg	B.naive	nTregs	P05362 + P11215	2.83315	3.27642
B	Treg	B.naive	nTregs	P05362 + P20702	3.59118	3.27642
B	DC	B.naive	pDC	P05362 + P20701	2.69984	3.03947
B	DC	B.naive	pDC	P05362 + P11215	2.83315	3.03947
B	DC	B.naive	pDC	P05362 + P20702	3.59118	3.03947
B	T4	B.naive	T4.CM	P05362 + P20701	2.69984	3.10031
B	T4	B.naive	T4.CM	P05362 + P11215	2.83315	3.10031
B	T4	B.naive	T4.CM	P05362 + P20702	3.59118	3.10031
B	T4	B.naive	T4.EM	P05362 + P20701	2.69984	3.09487
B	T4	B.naive	T4.EM	P05362 + P11215	2.83315	3.09487
B	T4	B.naive	T4.EM	P05362 + P20702	3.59118	3.09487
B	T4	B.naive	T4.EMRA	P05362 + P20701	2.69984	3.05784
B	T4	B.naive	T4.EMRA	P05362 + P11215	2.83315	3.05784
B	T4	B.naive	T4.EMRA	P05362 + P20702	3.59118	3.05784
B	T4	B.naive	T4.naive	P05362 + P20701	2.69984	3.1823
B	T4	B.naive	T4.naive	P05362 + P11215	2.83315	3.1823
B	T4	B.naive	T4.naive	P05362 + P20702	3.59118	3.1823
B	T8	B.naive	T8.CM	P05362 + P20701	2.69984	3.233
B	T8	B.naive	T8.CM	P05362 + P11215	2.83315	3.233
B	T8	B.naive	T8.CM	P05362 + P20702	3.59118	3.233
B	T8	B.naive	T8.EM	P05362 + P20701	2.69984	3.31857
B	T8	B.naive	T8.EM	P05362 + P11215	2.83315	3.31857
B	T8	B.naive	T8.EM	P05362 + P20702	3.59118	3.31857
B	T8	B.naive	T8.EMRA	P05362 + P20701	2.69984	3.2195
B	T8	B.naive	T8.EMRA	P05362 + P11215	2.83315	3.2195
B	T8	B.naive	T8.EMRA	P05362 + P20702	3.59118	3.2195
B	T8	B.naive	T8.naive	P05362 + P20701	2.69984	3.18127
B	T8	B.naive	T8.naive	P05362 + P11215	2.83315	3.18127
B	T8	B.naive	T8.naive	P05362 + P20702	3.59118	3.18127
B	T4	B.naive	Th1	P05362 + P20701	2.69984	3.2137
B	T4	B.naive	Th1	P05362 + P11215	2.83315	3.2137
B	T4	B.naive	Th1	P05362 + P20702	3.59118	3.2137
B	T4	B.naive	Th17	P05362 + P20701	2.69984	3.20714
B	T4	B.naive	Th17	P05362 + P11215	2.83315	3.20714
B	T4	B.naive	Th17	P05362 + P20702	3.59118	3.20714
B	T4	B.naive	Th2	P05362 + P20701	2.69984	3.21392
B	T4	B.naive	Th2	P05362 + P11215	2.83315	3.21392
B	T4	B.naive	Th2	P05362 + P20702	3.59118	3.21392
B	B	B.naive	B.memory	P13598 + P20701	2.77887	2.85856
B	B	B.naive	B.naive	P13598 + P20701	2.77887	2.95271
B	B Plasma	B.naive	B.plasma	P13598 + P20701	2.77887	3.12833
B	DC	B.naive	mDC	P13598 + P20701	2.77887	3.05377
B	Monocyte	B.naive	MO.classic	P13598 + P20701	2.77887	3.08146
B	Monocyte	B.naive	MO.intermed	P13598 + P20701	2.77887	3.14411
B	Monocyte	B.naive	MO.nonclass	P13598 + P20701	2.77887	3.20877
B	Treg	B.naive	mTregs	P13598 + P20701	2.77887	3.22043
B	NK	B.naive	NK.bright	P13598 + P20701	2.77887	3.21199
B	NK	B.naive	NK.dim	P13598 + P20701	2.77887	3.19918
B	Treg	B.naive	nTregs	P13598 + P20701	2.77887	3.27642
B	DC	B.naive	pDC	P13598 + P20701	2.77887	3.03947
B	T4	B.naive	T4.CM	P13598 + P20701	2.77887	3.10031
B	T4	B.naive	T4.EM	P13598 + P20701	2.77887	3.09487
B	T4	B.naive	T4.EMRA	P13598 + P20701	2.77887	3.05784
B	T4	B.naive	T4.naive	P13598 + P20701	2.77887	3.1823
B	T8	B.naive	T8.CM	P13598 + P20701	2.77887	3.233
B	T8	B.naive	T8.EM	P13598 + P20701	2.77887	3.31857
B	T8	B.naive	T8.EMRA	P13598 + P20701	2.77887	3.2195
B	T8	B.naive	T8.naive	P13598 + P20701	2.77887	3.18127
B	T4	B.naive	Th1	P13598 + P20701	2.77887	3.2137
B	T4	B.naive	Th17	P13598 + P20701	2.77887	3.20714
B	T4	B.naive	Th2	P13598 + P20701	2.77887	3.21392
B	B	B.naive	B.memory	P20701 + P32942	4.39796	2.85856
B	B	B.naive	B.naive	P20701 + P32942	4.39796	2.95271
B	B Plasma	B.naive	B.plasma	P20701 + P32942	4.39796	3.12833
B	DC	B.naive	mDC	P20701 + P32942	4.39796	3.05377
B	Monocyte	B.naive	MO.classic	P20701 + P32942	4.39796	3.08146
B	Monocyte	B.naive	MO.intermed	P20701 + P32942	4.39796	3.14411
B	Monocyte	B.naive	MO.nonclass	P20701 + P32942	4.39796	3.20877
B	Treg	B.naive	mTregs	P20701 + P32942	4.39796	3.22043
B	NK	B.naive	NK.bright	P20701 + P32942	4.39796	3.21199
B	NK	B.naive	NK.dim	P20701 + P32942	4.39796	3.19918
B	Treg	B.naive	nTregs	P20701 + P32942	4.39796	3.27642
B	DC	B.naive	pDC	P20701 + P32942	4.39796	3.03947
B	T4	B.naive	T4.CM	P20701 + P32942	4.39796	3.10031
B	T4	B.naive	T4.EM	P20701 + P32942	4.39796	3.09487
B	T4	B.naive	T4.EMRA	P20701 + P32942	4.39796	3.05784
B	T4	B.naive	T4.naive	P20701 + P32942	4.39796	3.1823
B	T8	B.naive	T8.CM	P20701 + P32942	4.39796	3.233
B	T8	B.naive	T8.EM	P20701 + P32942	4.39796	3.31857
B	T8	B.naive	T8.EMRA	P20701 + P32942	4.39796	3.2195
B	T8	B.naive	T8.naive	P20701 + P32942	4.39796	3.18127
B	T4	B.naive	Th1	P20701 + P32942	4.39796	3.2137
B	T4	B.naive	Th17	P20701 + P32942	4.39796	3.20714
B	T4	B.naive	Th2	P20701 + P32942	4.39796	3.21392
B	B Plasma	B.naive	B.plasma	P08514 + P29965	1.49136	3.12833
B	T4	B.naive	T4.CM	P08514 + P29965	1.49136	3.10031
B	T4	B.naive	T4.EM	P08514 + P29965	1.49136	3.09487
B	Monocyte	B.naive	MO.intermed	P13612 + P19320	1.61278	3.14411
B	Treg	B.naive	mTregs	P13612 + P19320	1.61278	3.22043
B	Treg	B.naive	nTregs	P13612 + P19320	1.61278	3.27642
B	T4	B.naive	T4.EMRA	P13612 + P19320	1.61278	3.05784
B	B	B.naive	B.memory	P20701 + Q9Y624	2.69984	2.85856
B	B	B.naive	B.memory	P05362 + P20701	2.69984	2.85856
B	B	B.naive	B.memory	P13598 + P20701	2.77887	2.85856
B	B	B.naive	B.memory	P20701 + P32942	4.39796	2.85856
B	B	B.naive	B.naive	P20701 + Q9Y624	2.69984	2.95271
B	B	B.naive	B.naive	P05362 + P20701	2.69984	2.95271
B	B	B.naive	B.naive	P13598 + P20701	2.77887	2.95271
B	B	B.naive	B.naive	P20701 + P32942	4.39796	2.95271
B	B Plasma	B.naive	B.plasma	P05362 + P20701	2.69984	3.12833
B	B Plasma	B.naive	B.plasma	P13598 + P20701	2.77887	3.12833
B	B Plasma	B.naive	B.plasma	P20701 + P32942	4.39796	3.12833
B	DC	B.naive	mDC	P20701 + Q9Y624	2.69984	3.05377
B	DC	B.naive	mDC	P05362 + P20701	2.69984	3.05377
B	DC	B.naive	mDC	P13598 + P20701	2.77887	3.05377
B	DC	B.naive	mDC	P20701 + P32942	4.39796	3.05377
B	Monocyte	B.naive	MO.classic	P20701 + Q9Y624	2.69984	3.08146
B	Monocyte	B.naive	MO.classic	P05362 + P20701	2.69984	3.08146
B	Monocyte	B.naive	MO.classic	P13598 + P20701	2.77887	3.08146
B	Monocyte	B.naive	MO.classic	P20701 + P32942	4.39796	3.08146
B	Monocyte	B.naive	MO.intermed	P20701 + Q9Y624	2.69984	3.14411
B	Monocyte	B.naive	MO.intermed	P05362 + P20701	2.69984	3.14411
B	Monocyte	B.naive	MO.intermed	P13598 + P20701	2.77887	3.14411
B	Monocyte	B.naive	MO.intermed	P20701 + P32942	4.39796	3.14411
B	Monocyte	B.naive	MO.nonclass	P20701 + Q9Y624	2.69984	3.20877
B	Monocyte	B.naive	MO.nonclass	P05362 + P20701	2.69984	3.20877
B	Monocyte	B.naive	MO.nonclass	P13598 + P20701	2.77887	3.20877
B	Monocyte	B.naive	MO.nonclass	P20701 + P32942	4.39796	3.20877
B	Treg	B.naive	mTregs	P20701 + Q9Y624	2.69984	3.22043
B	Treg	B.naive	mTregs	P05362 + P20701	2.69984	3.22043
B	Treg	B.naive	mTregs	P13598 + P20701	2.77887	3.22043
B	Treg	B.naive	mTregs	P20701 + P32942	4.39796	3.22043
B	NK	B.naive	NK.bright	P20701 + Q9Y624	2.69984	3.21199
B	NK	B.naive	NK.bright	P05362 + P20701	2.69984	3.21199
B	NK	B.naive	NK.bright	P13598 + P20701	2.77887	3.21199
B	NK	B.naive	NK.bright	P20701 + P32942	4.39796	3.21199
B	NK	B.naive	NK.dim	P20701 + Q9Y624	2.69984	3.19918
B	NK	B.naive	NK.dim	P05362 + P20701	2.69984	3.19918
B	NK	B.naive	NK.dim	P13598 + P20701	2.77887	3.19918
B	NK	B.naive	NK.dim	P20701 + P32942	4.39796	3.19918
B	Treg	B.naive	nTregs	P20701 + Q9Y624	2.69984	3.27642
B	Treg	B.naive	nTregs	P05362 + P20701	2.69984	3.27642
B	Treg	B.naive	nTregs	P13598 + P20701	2.77887	3.27642
B	Treg	B.naive	nTregs	P20701 + P32942	4.39796	3.27642
B	DC	B.naive	pDC	P20701 + Q9Y624	2.69984	3.03947
B	DC	B.naive	pDC	P05362 + P20701	2.69984	3.03947
B	DC	B.naive	pDC	P13598 + P20701	2.77887	3.03947
B	DC	B.naive	pDC	P20701 + P32942	4.39796	3.03947
B	T4	B.naive	T4.CM	P20701 + Q9Y624	2.69984	3.10031
B	T4	B.naive	T4.CM	P05362 + P20701	2.69984	3.10031
B	T4	B.naive	T4.CM	P13598 + P20701	2.77887	3.10031
B	T4	B.naive	T4.CM	P20701 + P32942	4.39796	3.10031
B	T4	B.naive	T4.EM	P20701 + Q9Y624	2.69984	3.09487
B	T4	B.naive	T4.EM	P05362 + P20701	2.69984	3.09487
B	T4	B.naive	T4.EM	P13598 + P20701	2.77887	3.09487
B	T4	B.naive	T4.EM	P20701 + P32942	4.39796	3.09487
B	T4	B.naive	T4.EMRA	P20701 + Q9Y624	2.69984	3.05784
B	T4	B.naive	T4.EMRA	P05362 + P20701	2.69984	3.05784
B	T4	B.naive	T4.EMRA	P13598 + P20701	2.77887	3.05784
B	T4	B.naive	T4.EMRA	P20701 + P32942	4.39796	3.05784
B	T4	B.naive	T4.naive	P20701 + Q9Y624	2.69984	3.1823
B	T4	B.naive	T4.naive	P05362 + P20701	2.69984	3.1823
B	T4	B.naive	T4.naive	P13598 + P20701	2.77887	3.1823
B	T4	B.naive	T4.naive	P20701 + P32942	4.39796	3.1823
B	T8	B.naive	T8.CM	P20701 + Q9Y624	2.69984	3.233
B	T8	B.naive	T8.CM	P05362 + P20701	2.69984	3.233
B	T8	B.naive	T8.CM	P13598 + P20701	2.77887	3.233
B	T8	B.naive	T8.CM	P20701 + P32942	4.39796	3.233
B	T8	B.naive	T8.EM	P20701 + Q9Y624	2.69984	3.31857
B	T8	B.naive	T8.EM	P05362 + P20701	2.69984	3.31857
B	T8	B.naive	T8.EM	P13598 + P20701	2.77887	3.31857
B	T8	B.naive	T8.EM	P20701 + P32942	4.39796	3.31857
B	T8	B.naive	T8.EMRA	P20701 + Q9Y624	2.69984	3.2195
B	T8	B.naive	T8.EMRA	P05362 + P20701	2.69984	3.2195
B	T8	B.naive	T8.EMRA	P13598 + P20701	2.77887	3.2195
B	T8	B.naive	T8.EMRA	P20701 + P32942	4.39796	3.2195
B	T8	B.naive	T8.naive	P20701 + Q9Y624	2.69984	3.18127
B	T8	B.naive	T8.naive	P05362 + P20701	2.69984	3.18127
B	T8	B.naive	T8.naive	P13598 + P20701	2.77887	3.18127
B	T8	B.naive	T8.naive	P20701 + P32942	4.39796	3.18127
B	T4	B.naive	Th1	P20701 + Q9Y624	2.69984	3.2137
B	T4	B.naive	Th1	P05362 + P20701	2.69984	3.2137
B	T4	B.naive	Th1	P13598 + P20701	2.77887	3.2137
B	T4	B.naive	Th1	P20701 + P32942	4.39796	3.2137
B	T4	B.naive	Th17	P20701 + Q9Y624	2.69984	3.20714
B	T4	B.naive	Th17	P05362 + P20701	2.69984	3.20714
B	T4	B.naive	Th17	P13598 + P20701	2.77887	3.20714
B	T4	B.naive	Th17	P20701 + P32942	4.39796	3.20714
B	T4	B.naive	Th2	P20701 + Q9Y624	2.69984	3.21392
B	T4	B.naive	Th2	P05362 + P20701	2.69984	3.21392
B	T4	B.naive	Th2	P13598 + P20701	2.77887	3.21392
B	T4	B.naive	Th2	P20701 + P32942	4.39796	3.21392
B	B	B.naive	B.memory	P05362 + P11215	2.83315	2.85856
B	B	B.naive	B.memory	P11215 + Q9BX67	1.5563	2.85856
B	B	B.naive	B.naive	P07359 + P11215	4.30105	2.95271
B	B	B.naive	B.naive	P05362 + P11215	2.83315	2.95271
B	B	B.naive	B.naive	P11215 + Q9BX67	1.5563	2.95271
B	B Plasma	B.naive	B.plasma	P05362 + P11215	2.83315	3.12833
B	B Plasma	B.naive	B.plasma	P11215 + Q9BX67	1.5563	3.12833
B	DC	B.naive	mDC	P07359 + P11215	4.30105	3.05377
B	DC	B.naive	mDC	P05362 + P11215	2.83315	3.05377
B	Monocyte	B.naive	MO.classic	P07359 + P11215	4.30105	3.08146
B	Monocyte	B.naive	MO.classic	P05362 + P11215	2.83315	3.08146
B	Monocyte	B.naive	MO.intermed	P07359 + P11215	4.30105	3.14411
B	Monocyte	B.naive	MO.intermed	P05362 + P11215	2.83315	3.14411
B	Monocyte	B.naive	MO.nonclass	P07359 + P11215	4.30105	3.20877
B	Monocyte	B.naive	MO.nonclass	P05362 + P11215	2.83315	3.20877
B	Treg	B.naive	mTregs	P07359 + P11215	4.30105	3.22043
B	Treg	B.naive	mTregs	P05362 + P11215	2.83315	3.22043
B	NK	B.naive	NK.bright	P07359 + P11215	4.30105	3.21199
B	NK	B.naive	NK.bright	P05362 + P11215	2.83315	3.21199
B	NK	B.naive	NK.dim	P07359 + P11215	4.30105	3.19918
B	NK	B.naive	NK.dim	P05362 + P11215	2.83315	3.19918
B	Treg	B.naive	nTregs	P07359 + P11215	4.30105	3.27642
B	Treg	B.naive	nTregs	P05362 + P11215	2.83315	3.27642
B	DC	B.naive	pDC	P07359 + P11215	4.30105	3.03947
B	DC	B.naive	pDC	P05362 + P11215	2.83315	3.03947
B	T4	B.naive	T4.CM	P05362 + P11215	2.83315	3.10031
B	T4	B.naive	T4.EM	P05362 + P11215	2.83315	3.09487
B	T4	B.naive	T4.EM	P11215 + Q9BX67	1.5563	3.09487
B	T4	B.naive	T4.EMRA	P07359 + P11215	4.30105	3.05784
B	T4	B.naive	T4.EMRA	P05362 + P11215	2.83315	3.05784
B	T4	B.naive	T4.naive	P07359 + P11215	4.30105	3.1823
B	T4	B.naive	T4.naive	P05362 + P11215	2.83315	3.1823
B	T4	B.naive	T4.naive	P11215 + Q9BX67	1.5563	3.1823
B	T8	B.naive	T8.CM	P05362 + P11215	2.83315	3.233
B	T8	B.naive	T8.EM	P05362 + P11215	2.83315	3.31857
B	T8	B.naive	T8.EMRA	P07359 + P11215	4.30105	3.2195
B	T8	B.naive	T8.EMRA	P05362 + P11215	2.83315	3.2195
B	T8	B.naive	T8.naive	P07359 + P11215	4.30105	3.18127
B	T8	B.naive	T8.naive	P05362 + P11215	2.83315	3.18127
B	T4	B.naive	Th1	P05362 + P11215	2.83315	3.2137
B	T4	B.naive	Th1	P11215 + Q9BX67	1.5563	3.2137
B	T4	B.naive	Th17	P05362 + P11215	2.83315	3.20714
B	T4	B.naive	Th17	P11215 + Q9BX67	1.5563	3.20714
B	T4	B.naive	Th2	P05362 + P11215	2.83315	3.21392
B	T4	B.naive	Th2	P11215 + Q9BX67	1.5563	3.21392
B	B	B.naive	B.memory	P05362 + P20702	3.59118	2.85856
B	B	B.naive	B.naive	P05362 + P20702	3.59118	2.95271
B	B Plasma	B.naive	B.plasma	P05362 + P20702	3.59118	3.12833
B	DC	B.naive	mDC	P05362 + P20702	3.59118	3.05377
B	Monocyte	B.naive	MO.classic	P05362 + P20702	3.59118	3.08146
B	Monocyte	B.naive	MO.intermed	P05362 + P20702	3.59118	3.14411
B	Monocyte	B.naive	MO.nonclass	P05362 + P20702	3.59118	3.20877
B	Treg	B.naive	mTregs	P05362 + P20702	3.59118	3.22043
B	NK	B.naive	NK.bright	P05362 + P20702	3.59118	3.21199
B	NK	B.naive	NK.dim	P05362 + P20702	3.59118	3.19918
B	Treg	B.naive	nTregs	P05362 + P20702	3.59118	3.27642
B	DC	B.naive	pDC	P05362 + P20702	3.59118	3.03947
B	T4	B.naive	T4.CM	P05362 + P20702	3.59118	3.10031
B	T4	B.naive	T4.EM	P05362 + P20702	3.59118	3.09487
B	T4	B.naive	T4.EMRA	P05362 + P20702	3.59118	3.05784
B	T4	B.naive	T4.naive	P05362 + P20702	3.59118	3.1823
B	T8	B.naive	T8.CM	P05362 + P20702	3.59118	3.233
B	T8	B.naive	T8.EM	P05362 + P20702	3.59118	3.31857
B	T8	B.naive	T8.EMRA	P05362 + P20702	3.59118	3.2195
B	T8	B.naive	T8.naive	P05362 + P20702	3.59118	3.18127
B	T4	B.naive	Th1	P05362 + P20702	3.59118	3.2137
B	T4	B.naive	Th17	P05362 + P20702	3.59118	3.20714
B	T4	B.naive	Th2	P05362 + P20702	3.59118	3.21392
B	B	B.naive	B.memory	P11215 + Q9BX67	1.5563	2.85856
B	B	B.naive	B.memory	Q9BX67 + Q9BX67	1.02531	2.85856
B	B	B.naive	B.naive	P11215 + Q9BX67	1.5563	2.95271
B	B	B.naive	B.naive	Q9BX67 + Q9BX67	1.02531	2.95271
B	B Plasma	B.naive	B.plasma	P11215 + Q9BX67	1.5563	3.12833
B	B Plasma	B.naive	B.plasma	Q9BX67 + Q9BX67	1.02531	3.12833
B	DC	B.naive	mDC	P11215 + Q9BX67	1.5563	3.05377
B	Monocyte	B.naive	MO.classic	P11215 + Q9BX67	1.5563	3.08146
B	Monocyte	B.naive	MO.intermed	P11215 + Q9BX67	1.5563	3.14411
B	Monocyte	B.naive	MO.nonclass	P11215 + Q9BX67	1.5563	3.20877
B	Treg	B.naive	mTregs	P11215 + Q9BX67	1.5563	3.22043
B	NK	B.naive	NK.bright	P11215 + Q9BX67	1.5563	3.21199
B	NK	B.naive	NK.dim	P11215 + Q9BX67	1.5563	3.19918
B	Treg	B.naive	nTregs	P11215 + Q9BX67	1.5563	3.27642
B	DC	B.naive	pDC	P11215 + Q9BX67	1.5563	3.03947
B	T4	B.naive	T4.CM	P11215 + Q9BX67	1.5563	3.10031
B	T4	B.naive	T4.EM	P11215 + Q9BX67	1.5563	3.09487
B	T4	B.naive	T4.EM	Q9BX67 + Q9BX67	1.02531	3.09487
B	T4	B.naive	T4.EMRA	P11215 + Q9BX67	1.5563	3.05784
B	T4	B.naive	T4.naive	P11215 + Q9BX67	1.5563	3.1823
B	T4	B.naive	T4.naive	Q9BX67 + Q9BX67	1.02531	3.1823
B	T8	B.naive	T8.CM	P11215 + Q9BX67	1.5563	3.233
B	T8	B.naive	T8.EM	P11215 + Q9BX67	1.5563	3.31857
B	T8	B.naive	T8.EMRA	P11215 + Q9BX67	1.5563	3.2195
B	T8	B.naive	T8.naive	P11215 + Q9BX67	1.5563	3.18127
B	T4	B.naive	Th1	P11215 + Q9BX67	1.5563	3.2137
B	T4	B.naive	Th1	Q9BX67 + Q9BX67	1.02531	3.2137
B	T4	B.naive	Th17	P11215 + Q9BX67	1.5563	3.20714
B	T4	B.naive	Th17	Q9BX67 + Q9BX67	1.02531	3.20714
B	T4	B.naive	Th2	P11215 + Q9BX67	1.5563	3.21392
B	T4	B.naive	Th2	Q9BX67 + Q9BX67	1.02531	3.21392
B	B	B.naive	B.memory	P30511 + P43629	2.19866	2.85856
B	B	B.naive	B.naive	P30511 + P43629	2.19866	2.95271
B	B Plasma	B.naive	B.plasma	P30511 + P43629	2.19866	3.12833
B	DC	B.naive	mDC	P30511 + P43629	2.19866	3.05377
B	Monocyte	B.naive	MO.classic	P30511 + P43629	2.19866	3.08146
B	Monocyte	B.naive	MO.intermed	P30511 + P43629	2.19866	3.14411
B	Monocyte	B.naive	MO.nonclass	P30511 + P43629	2.19866	3.20877
B	Treg	B.naive	mTregs	P30511 + P43629	2.19866	3.22043
B	NK	B.naive	NK.bright	P30511 + P43629	2.19866	3.21199
B	NK	B.naive	NK.dim	P30511 + P43629	2.19866	3.19918
B	Treg	B.naive	nTregs	P30511 + P43629	2.19866	3.27642
B	DC	B.naive	pDC	P30511 + P43629	2.19866	3.03947
B	T4	B.naive	T4.CM	P30511 + P43629	2.19866	3.10031
B	T4	B.naive	T4.EM	P30511 + P43629	2.19866	3.09487
B	T4	B.naive	T4.EMRA	P30511 + P43629	2.19866	3.05784
B	T4	B.naive	T4.naive	P30511 + P43629	2.19866	3.1823
B	T8	B.naive	T8.CM	P30511 + P43629	2.19866	3.233
B	T8	B.naive	T8.EM	P30511 + P43629	2.19866	3.31857
B	T8	B.naive	T8.EMRA	P30511 + P43629	2.19866	3.2195
B	T8	B.naive	T8.naive	P30511 + P43629	2.19866	3.18127
B	T4	B.naive	Th1	P30511 + P43629	2.19866	3.2137
B	T4	B.naive	Th17	P30511 + P43629	2.19866	3.20714
B	T4	B.naive	Th2	P30511 + P43629	2.19866	3.21392
B	DC	B.naive	mDC	Q6GTX8 + Q8NHJ6	5.30103	3.05377
B	Monocyte	B.naive	MO.classic	Q6GTX8 + Q8NHJ6	5.30103	3.08146
B	Monocyte	B.naive	MO.intermed	Q6GTX8 + Q8NHJ6	5.30103	3.14411
B	Monocyte	B.naive	MO.nonclass	Q6GTX8 + Q8NHJ6	5.30103	3.20877
B	Treg	B.naive	nTregs	Q6GTX8 + Q8NHJ6	5.30103	3.27642
B	DC	B.naive	pDC	Q6GTX8 + Q8NHJ6	5.30103	3.03947
B	T4	B.naive	T4.CM	Q6GTX8 + Q8NHJ6	5.30103	3.10031
B	T4	B.naive	T4.EM	Q6GTX8 + Q8NHJ6	5.30103	3.09487
B	T8	B.naive	T8.EMRA	Q6GTX8 + Q8NHJ6	5.30103	3.2195
B	T4	B.naive	Th17	Q6GTX8 + Q8NHJ6	5.30103	3.20714
B	B	B.naive	B.memory	P13591 + P13591	4.74037	2.85856
B	B	B.naive	B.naive	P13591 + P13591	4.74037	2.95271
B	B Plasma	B.naive	B.plasma	P13591 + P13591	4.74037	3.12833
B	DC	B.naive	mDC	P13591 + P13591	4.74037	3.05377
B	Monocyte	B.naive	MO.classic	P13591 + P13591	4.74037	3.08146
B	Monocyte	B.naive	MO.intermed	P13591 + P13591	4.74037	3.14411
B	Monocyte	B.naive	MO.nonclass	P13591 + P13591	4.74037	3.20877
B	Treg	B.naive	mTregs	P13591 + P13591	4.74037	3.22043
B	NK	B.naive	NK.bright	P13591 + P13591	4.74037	3.21199
B	NK	B.naive	NK.dim	P13591 + P13591	4.74037	3.19918
B	Treg	B.naive	nTregs	P13591 + P13591	4.74037	3.27642
B	DC	B.naive	pDC	P13591 + P13591	4.74037	3.03947
B	T4	B.naive	T4.CM	P13591 + P13591	4.74037	3.10031
B	T4	B.naive	T4.EM	P13591 + P13591	4.74037	3.09487
B	T4	B.naive	T4.EMRA	P13591 + P13591	4.74037	3.05784
B	T4	B.naive	T4.naive	P13591 + P13591	4.74037	3.1823
B	T8	B.naive	T8.CM	P13591 + P13591	4.74037	3.233
[truncated: 25,296 more rows]

## Sheet: Figure2_boxplot
Celltype	Moreactive	Uniprot_unique	Kd_nM	log10_Kd	log10_Kd_med
T4	Active	P16410 + P33681	420	2.62325	2.66276
T8	Active	P16410 + P33681	420	2.62325	2.69897
MO	Resting	P16410 + P33681	420	2.62325	3.20412
NK	Active	P16410 + P33681	420	2.62325	2.66276
T4	Active	P16410 + P42081	2600	3.41497	2.66276
T8	Active	P16410 + P42081	2600	3.41497	2.69897
MO	Resting	P16410 + P42081	2600	3.41497	3.20412
NK	Active	P16410 + P42081	2600	3.41497	2.66276
B	Resting	P01375 + P20333	0.42	-0.376751	3.65321
T4	Active	P01375 + P20333	0.42	-0.376751	2.66276
T8	Active	P01375 + P20333	0.42	-0.376751	2.69897
MO	Active	P01375 + P20333	0.42	-0.376751	1.16137
NK	Active	P01375 + P20333	0.42	-0.376751	2.66276
B	Active	P08648 + P29965	120	2.07918	2.83251
T4	Resting	P08648 + P29965	120	2.07918	4.06145
T8	Resting	P08648 + P29965	120	2.07918	3.43537
T4	Active	P23510 + P43489	1	0	2.66276
T8	Active	P23510 + P43489	1	0	2.69897
DC	Active	P23510 + P43489	1	0	0.585461
NK	Active	P23510 + P43489	1	0	2.66276
MO	Active	P26842 + P32970	0.8	-0.09691	1.16137
NK	Resting	P26842 + P32970	0.8	-0.09691	3.85126
T8	Active	P41273 + Q07011	2	0.30103	2.69897
MO	Resting	P41273 + Q07011	2	0.30103	3.20412
NK	Active	P41273 + Q07011	2	0.30103	2.66276
MO	Active	O14798 + P50591	3.7	0.568202	1.16137
MO	Active	P30511 + Q14943	25	1.39794	1.16137
NK	Active	P30511 + Q14943	25	1.39794	2.66276
B	Resting	O95727 + Q9BY67	12500	4.09691	3.65321
T8	Active	O95727 + Q9BY67	12500	4.09691	2.69897
DC	Resting	O95727 + Q9BY67	12500	4.09691	3.85126
B	Active	O15031 + Q9C0C4	0.95	-0.0222764	2.83251
DC	Resting	O15031 + Q9C0C4	0.95	-0.0222764	3.85126
MO	Resting	O15031 + Q9C0C4	0.95	-0.0222764	3.20412
NK	Active	O15031 + Q9C0C4	0.95	-0.0222764	2.66276
T4	Resting	Q12918 + Q9UHP7	48000	4.68124	4.06145
T8	Resting	Q12918 + Q9UHP7	48000	4.68124	3.43537
DC	Resting	Q12918 + Q9UHP7	48000	4.68124	3.85126
NK	Resting	Q12918 + Q9UHP7	48000	4.68124	3.85126
B	Resting	P78504 + Q6EMK4	1900	3.27875	3.65321
T4	Resting	P78504 + Q6EMK4	1900	3.27875	4.06145
T8	Resting	P78504 + Q6EMK4	1900	3.27875	3.43537
MO	Resting	P78504 + Q6EMK4	1900	3.27875	3.20412
B	Resting	P29317 + P98172	41000	4.61278	3.65321
T4	Resting	P29317 + P98172	41000	4.61278	4.06145
MO	Active	P29317 + P98172	41000	4.61278	1.16137
NK	Resting	P29317 + P98172	41000	4.61278	3.85126
B	Active	O75509 + Q6UXB8	18000	4.25527	2.83251
T4	Active	O75509 + Q6UXB8	18000	4.25527	2.66276
T8	Active	P78380 + Q8IW52	900	2.95424	2.69897
DC	Active	P78380 + Q8IW52	900	2.95424	0.585461
NK	Active	P78380 + Q8IW52	900	2.95424	2.66276
T8	Active	P01833 + Q06481	800	2.90309	2.69897
DC	Resting	P01833 + Q06481	800	2.90309	3.85126
MO	Resting	P01833 + Q06481	800	2.90309	3.20412
NK	Active	P01833 + Q06481	800	2.90309	2.66276
DC	Resting	Q06481 + Q9HCM2	2600	3.41497	3.85126
NK	Active	Q06481 + Q9HCM2	2600	3.41497	2.66276
DC	Resting	P05067 + Q9HCM2	16000	4.20412	3.85126
NK	Active	P05067 + Q9HCM2	16000	4.20412	2.66276
B	Active	Q92854 + Q9ULL4	800	2.90309	2.83251
MO	Active	Q92854 + Q9ULL4	800	2.90309	1.16137
B	Resting	P06729 + P19256	10000	4	3.65321
MO	Resting	P06729 + P19256	10000	4	3.20412
T4	Active	P01375 + P20333	0.42	-0.376751	2.66276
T8	Active	P01375 + P20333	0.42	-0.376751	2.69897
DC	Active	P01375 + P20333	0.42	-0.376751	0.585461
MO	Active	P01375 + P20333	0.42	-0.376751	1.16137
NK	Active	P01375 + P20333	0.42	-0.376751	2.66276
T8	Resting	P25445 + P48023	1.6	0.20412	3.43537
MO	Resting	P25445 + P48023	1.6	0.20412	3.20412
NK	Active	P25445 + P48023	1.6	0.20412	2.66276
T8	Active	P41273 + Q07011	2	0.30103	2.69897
DC	Active	P41273 + Q07011	2	0.30103	0.585461
NK	Active	P41273 + Q07011	2	0.30103	2.66276
T8	Resting	O00220 + P50591	4	0.60206	3.43537
DC	Active	O00220 + P50591	4	0.60206	0.585461
MO	Active	O00220 + P50591	4	0.60206	1.16137
NK	Active	O00220 + P50591	4	0.60206	2.66276
T8	Resting	O14798 + P50591	3.7	0.568202	3.43537
DC	Active	O14798 + P50591	3.7	0.568202	0.585461
MO	Active	O14798 + P50591	3.7	0.568202	1.16137
NK	Active	O14798 + P50591	3.7	0.568202	2.66276
B	Active	P05362 + P20701	500	2.69897	2.83251
T4	Active	P05362 + P20701	500	2.69897	2.66276
T8	Active	P05362 + P20701	500	2.69897	2.69897
DC	Active	P05362 + P20701	500	2.69897	0.585461
MO	Active	P05362 + P20701	500	2.69897	1.16137
NK	Active	P05362 + P20701	500	2.69897	2.66276
B	Active	P05362 + P11215	680	2.83251	2.83251
T4	Active	P05362 + P11215	680	2.83251	2.66276
T8	Active	P05362 + P11215	680	2.83251	2.69897
DC	Active	P05362 + P11215	680	2.83251	0.585461
MO	Active	P05362 + P11215	680	2.83251	1.16137
NK	Active	P05362 + P11215	680	2.83251	2.66276
B	Active	P05362 + P20702	3900	3.59106	2.83251
T4	Active	P05362 + P20702	3900	3.59106	2.66276
T8	Active	P05362 + P20702	3900	3.59106	2.69897
DC	Active	P05362 + P20702	3900	3.59106	0.585461
MO	Active	P05362 + P20702	3900	3.59106	1.16137
NK	Active	P05362 + P20702	3900	3.59106	2.66276
MO	Resting	P26718 + Q9BZM4	4000	3.60206	3.20412
B	Active	P21854 + Q92854	300	2.47712	2.83251
MO	Active	P21854 + Q92854	300	2.47712	1.16137
T8	Resting	Q02413 + Q08554	3550	3.55023	3.43537
DC	Resting	Q02413 + Q08554	3550	3.55023	3.85126
NK	Active	Q02413 + Q08554	3550	3.55023	2.66276
T8	Resting	Q02413 + Q02487	21900	4.34044	3.43537
DC	Resting	Q02413 + Q02487	21900	4.34044	3.85126
NK	Active	Q02413 + Q02487	21900	4.34044	2.66276
T8	Resting	Q02413 + Q14574	18100	4.25768	3.43537
DC	Resting	Q02413 + Q14574	18100	4.25768	3.85126
NK	Active	Q02413 + Q14574	18100	4.25768	2.66276
T4	Resting	Q08554 + Q14126	11520	4.06145	4.06145
T8	Resting	Q08554 + Q14126	11520	4.06145	3.43537
NK	Active	Q08554 + Q14126	11520	4.06145	2.66276
T4	Resting	Q02487 + Q14126	29000	4.4624	4.06145
T8	Resting	Q02487 + Q14126	29000	4.4624	3.43537
NK	Active	Q02487 + Q14126	29000	4.4624	2.66276
T4	Resting	Q14126 + Q14574	34400	4.53656	4.06145
T8	Resting	Q14126 + Q14574	34400	4.53656	3.43537
NK	Active	Q14126 + Q14574	34400	4.53656	2.66276
T8	Resting	O14763 + P50591	2	0.30103	3.43537
DC	Active	O14763 + P50591	2	0.30103	0.585461
MO	Active	O14763 + P50591	2	0.30103	1.16137
NK	Active	O14763 + P50591	2	0.30103	2.66276
B	Resting	O15031 + Q9C0C4	0.95	-0.0222764	3.65321
T4	Active	O15031 + Q9C0C4	0.95	-0.0222764	2.66276
T8	Active	O15031 + Q9C0C4	0.95	-0.0222764	2.69897
DC	Active	O15031 + Q9C0C4	0.95	-0.0222764	0.585461
MO	Active	O15031 + Q9C0C4	0.95	-0.0222764	1.16137
NK	Active	O15031 + Q9C0C4	0.95	-0.0222764	2.66276
T8	Resting	P50591 + Q9UBN6	62	1.79239	3.43537
DC	Active	P50591 + Q9UBN6	62	1.79239	0.585461
MO	Active	P50591 + Q9UBN6	62	1.79239	1.16137
NK	Active	P50591 + Q9UBN6	62	1.79239	2.66276
B	Resting	P54762 + P98172	0.72	-0.142668	3.65321
T8	Active	P54762 + P98172	0.72	-0.142668	2.69897
DC	Resting	P54762 + P98172	0.72	-0.142668	3.85126
MO	Active	P54762 + P98172	0.72	-0.142668	1.16137
B	Resting	P29323 + P98172	0.66	-0.180456	3.65321
T8	Active	P29323 + P98172	0.66	-0.180456	2.69897
DC	Resting	P29323 + P98172	0.66	-0.180456	3.85126
MO	Active	P29323 + P98172	0.66	-0.180456	1.16137
B	Active	P10586 + Q9NPH3	19000	4.27875	2.83251
T8	Active	P10586 + Q9NPH3	19000	4.27875	2.69897
B	Resting	P54764 + P98172	25000	4.39794	3.65321
T8	Active	P54764 + P98172	25000	4.39794	2.69897
DC	Resting	P54764 + P98172	25000	4.39794	3.85126
MO	Active	P54764 + P98172	25000	4.39794	1.16137
B	Resting	P29317 + P98172	41000	4.61278	3.65321
T8	Active	P29317 + P98172	41000	4.61278	2.69897
DC	Resting	P29317 + P98172	41000	4.61278	3.85126
MO	Active	P29317 + P98172	41000	4.61278	1.16137
B	Resting	P30511 + Q9H7M9	1600	3.20412	3.65321
T4	Resting	P30511 + Q9H7M9	1600	3.20412	4.06145
T8	Resting	P30511 + Q9H7M9	1600	3.20412	3.43537
DC	Resting	P30511 + Q9H7M9	1600	3.20412	3.85126
MO	Resting	P30511 + Q9H7M9	1600	3.20412	3.20412
NK	Resting	P30511 + Q9H7M9	1600	3.20412	3.85126
B	Resting	P13747 + Q9H7M9	7100	3.85126	3.65321
T4	Resting	P13747 + Q9H7M9	7100	3.85126	4.06145
T8	Resting	P13747 + Q9H7M9	7100	3.85126	3.43537
DC	Resting	P13747 + Q9H7M9	7100	3.85126	3.85126
MO	Resting	P13747 + Q9H7M9	7100	3.85126	3.20412
NK	Resting	P13747 + Q9H7M9	7100	3.85126	3.85126

## Sheet: Figure2_network
Uniprot_L	Uniprot_R	Gene_L	Gene_R	Kd_nM	Source	log10_Kd_nM	pair_label
P41217	Q8TD46	CD200	CD200R1	2500	Published	3.39811	CD200 + CD200R1
P16284	P16284	PECAM1	PECAM1	12000	Published	4.07922	PECAM1 + PECAM1
P14151	Q14242	SELL	SELPLG	47000	Published	4.67211	SELL + SELPLG
P16109	Q14242	SELP	SELPLG	224	Published	2.35218	SELP + SELPLG
P06729	P19256	CD2	CD58	10000	Published	4.00004	CD2 + CD58
P29965	P25942	CD40LG	CD40	7	Published	0.90309	CD40 + CD40LG
Q92692	Q15762	PVRL2	CD226	310	Published	2.49276	CD226 + PVRL2
P15151	Q15762	PVR	CD226	230	Published	2.36361	CD226 + PVR
P15151	Q495A1	PVR	TIGIT	3	Published	0.60206	PVR + TIGIT
Q92692	Q495A1	PVRL2	TIGIT	5800	Published	3.7635	PVRL2 + TIGIT
Q92692	Q92692	PVRL2	PVRL2	392	Published	2.59439	PVRL2 + PVRL2
P40200	P15151	CD96	PVR	38	Published	1.59106	CD96 + PVR
P33681	P10747	CD80	CD28	2900	Published	3.46255	CD28 + CD80
P42081	P10747	CD86	CD28	19000	Published	4.27878	CD28 + CD86
P33681	P16410	CD80	CTLA4	420	Published	2.62428	CD80 + CTLA4
P42081	P16410	CD86	CTLA4	2600	Published	3.41514	CD86 + CTLA4
P01375	P20333	TNF	TNFRSF1B	0.42	Published	0.152288	TNF + TNFRSF1B
P29965	P08514	CD40LG	ITGA2BB3	30	Published	1.49136	CD40LG + ITGA2BB3
P29965	P08648	CD40LG	ITGA5B1	120	Published	2.08279	CD40LG + ITGA5B1
P23510	P43489	TNFSF4	TNFRSF4	1	Published	0.30103	TNFRSF4 + TNFSF4
P32970	P26842	CD70	CD27	0.8	Published	0.255273	CD27 + CD70
P48023	P25445	FASLG	FAS	1.6	Published	0.414973	FAS + FASLG
P41273	Q07011	TNFSF9	TNFRSF9	2	Published	0.477121	TNFRSF9 + TNFSF9
O43557	Q92956	TNFSF14	TNFRSF14	0.18	Published	0.071882	TNFRSF14 + TNFSF14
P50591	O00220	TNFSF10	TNFRSF10A	4	Published	0.69897	TNFRSF10A + TNFSF10
P50591	O14798	TNFSF10	TNFRSF10C	3.7	Published	0.672098	TNFRSF10C + TNFSF10
Q9Y275	Q96RJ3	TNFSF13B	TNFRSF13C	0.13	Published	0.0530784	TNFRSF13C + TNFSF13B
Q9Y275	Q02223	TNFSF13B	TNFRSF17	0.22	Published	0.0863598	TNFRSF17 + TNFSF13B
Q9Y275	O14836	TNFSF13B	TNFRSF13B	0.27	Published	0.103804	TNFRSF13B + TNFSF13B
P19320	P13612	VCAM1	ITGA4B1	40	Published	1.61278	ITGA4B1 + VCAM1
P05362	P20701	ICAM1	ITGALB2	500	Published	2.69984	ICAM1 + ITGALB2
P13598	P20701	ICAM2	ITGALB2	600	Published	2.77887	ICAM2 + ITGALB2
P32942	P20701	ICAM3	ITGALB2	25000	Published	4.39796	ICAM3 + ITGALB2
P05362	P11215	ICAM1	ITGAMB2	680	Published	2.83315	ICAM1 + ITGAMB2
P05362	P20702	ICAM1	ITGAXB2	3900	Published	3.59118	ICAM1 + ITGAXB2
P32942	Q13349	ICAM3	ITGADB2	1900	Published	3.27898	ICAM3 + ITGADB2
P19320	Q13349	VCAM1	ITGADB2	8100	Published	3.90854	ITGADB2 + VCAM1
Q9NZQ7	P33681	CD274	CD80	1500	Published	3.17638	CD274 + CD80
Q9NZQ7	Q15116	CD274	PDCD1	590	Published	2.77159	CD274 + PDCD1
Q9BQ51	Q15116	PD1L2	PDCD1	11	Published	1.07918	PD1L2 + PDCD1
Q9BZM4	P26718	ULBP3	KLRK1	4000	Published	3.60217	KLRK1 + ULBP3
Q9H3S1	Q9Y4D7	SEMA4A	PLXND1	9	Published	1	PLXND1 + SEMA4A
O75326	O60486	SEMA7A	PLXNC1	350	Published	2.54531	PLXNC1 + SEMA7A
Q10589	P59901	BST2	LILRA4	1000	Published	3.00043	BST2 + LILRA4
Q8N6Q3	P16284	CD177	PECAM1	815	Published	2.91169	CD177 + PECAM1
Q9BX67	Q9BX67	JAM3	JAM3	9.6	Published	1.02531	JAM3 + JAM3
Q9BZW8	P09326	CD244	CD48	4000	Published	3.60217	CD244 + CD48
Q13291	Q13291	SLAMF1	SLAMF1	200000	Published	5.30103	SLAMF1 + SLAMF1
P13747	P26715	HLAE	KLRC1D1	5000	Published	3.69906	HLAE + KLRC1D1
P13747	P26717	HLAE	KLRC2D1	28000	Published	4.44717	HLAE + KLRC2D1
P30511	P43630	HLAF	KIR3DL2	118	Published	2.07555	HLAF + KIR3DL2
P30511	Q14943	HLAF	KIR3DS1	25	Published	1.41497	HLAF + KIR3DS1
P30511	P43629	HLAF	KIR3DL1	157	Published	2.19866	HLAF + KIR3DL1
Q13740	Q13740	ALCAM	ALCAM	42000	Published	4.62326	ALCAM + ALCAM
O75144	Q9Y6W8	ICOSLG	ICOS	24	Published	1.39794	ICOS + ICOSLG
Q9BY67	O95727	CADM1	CRTAM	12500	Published	4.09694	CADM1 + CRTAM
P17693	Q8N423	HLAG	LILRB2	4300	Published	3.63357	HLAG + LILRB2
P17693	Q8NHL6	HLAG	LILRB1	2500	Published	3.39811	HLAG + LILRB1
P09603	P07333	CSF1	CSF1R	720	Published	2.85794	CSF1 + CSF1R
P13688	P13688	CEACAM1	CEACAM1	7650	Published	3.88372	CEACAM1 + CEACAM1
Q8NHJ6	Q6GTX8	LAIR1	LILRB4	200000	Published	5.30103	LAIR1 + LILRB4
P06731	P01732	CEACAM5	CD8A	22	Published	1.36173	CD8A + CEACAM5
Q92854	P21854	SEMA4D	CD72	300	Published	2.47857	CD72 + SEMA4D
P30203	Q13740	CD6	ALCAM	120	Published	2.08279	ALCAM + CD6
Q9Y624	Q9Y624	F11R	F11R	15	Published	1.20412	F11R + F11R
Q9Y624	P20701	F11R	ITGALB2	500	Published	2.69984	F11R + ITGALB2
Q9BX67	P11215	JAM3	ITGAMB2	35	Published	1.5563	ITGAMB2 + JAM3
P07359	P11215	GP1BA	ITGAMB2	20000	Published	4.30105	GP1BA + ITGAMB2
P06734	P20023	FCER2	CR2	263	Published	2.4216	CR2 + FCER2
P04216	P20702	THY1	ITGAXB2	1160	Published	3.06483	ITGAXB2 + THY1
P04216	P11215	THY1	ITGAMB2	2400	Published	3.38039	ITGAMB2 + THY1
Q7Z6A9	Q92956	BTLA	TNFRSF14	290	Published	2.46389	BTLA + TNFRSF14
Q96E93	P12830	KLRG1	CDH1	150000	Published	5.17609	CDH1 + KLRG1
Q08722	P78324	CD47	SIRPA	2000	Published	3.30125	CD47 + SIRPA
Q08722	Q9P1W8	CD47	SIRPG	23000	Published	4.36175	CD47 + SIRPG
Q96DU3	Q96DU3	SLAMF6	SLAMF6	19700	Published	4.29449	SLAMF6 + SLAMF6
P32971	P28908	TNFL8	TNFRSF8	5	Published	0.778151	TNFL8 + TNFRSF8
P15151	Q9NQS3	PVR	NECT3	71	Published	1.85733	NECT3 + PVR
Q495A1	Q9NQS3	TIGIT	NECT3	39	Published	1.60206	NECT3 + TIGIT
Q92692	Q9NQS3	PVRL2	NECT3	14	Published	1.17609	NECT3 + PVRL2
O95971	Q92956	CD160	TNFRSF14	340	Published	2.53275	CD160 + TNFRSF14
O75888	O14836	TNFSF13	TNFRSF13B	0.91	Published	0.281033	TNFRSF13B + TNFSF13
O75888	Q02223	TNFSF13	TNFRSF17	0.5	Published	0.176091	TNFRSF17 + TNFSF13
O14788	Q9Y6Q6	TNFSF11	TNR11	0.1	Published	0.0413927	TNFSF11 + TNR11
Q9BY67	Q9BY67	CADM1	CADM1	114.4	Published	2.06221	CADM1 + CADM1
Q15223	Q15223	PVRL1	PVRL1	17500	Published	4.24306	PVRL1 + PVRL1
Q15223	Q9NQS3	PVRL1	NECT3	2.3	Published	0.518514	NECT3 + PVRL1
P48960	P08174	CD97	CD55	86000	Published	4.9345	CD55 + CD97
P78504	P15529	JAG1	CD46	8000	Published	3.90314	CD46 + JAG1
Q9NNX6	P32942	CD209	ICAM3	1100	Published	3.04179	CD209 + ICAM3
Q9H2X3	P32942	CLC4M	ICAM3	15000	Published	4.17612	CLC4M + ICAM3
P32004	P32004	L1CAM	L1CAM	116	Published	2.06819	L1CAM + L1CAM
P13591	P11362	NCAM1	FGFR1	9970	Published	3.99874	FGFR1 + NCAM1
P13591	P13591	NCAM1	NCAM1	55000	Published	4.74037	NCAM1 + NCAM1
P16070	P16581	CD44	LYAM2	663	Published	2.82217	CD44 + LYAM2
Q14242	P16581	SELPLG	LYAM2	1150	Published	3.06108	LYAM2 + SELPLG
Q92896	P16581	GLG1	LYAM2	62000	Published	4.7924	GLG1 + LYAM2
P12830	P12830	CDH1	CDH1	96500	Published	4.98453	CDH1 + CDH1
Q02413	Q08554	DSG1	DSC1	3550	Published	3.55035	DSC1 + DSG1
Q02413	Q02487	DSG1	DSC2	21900	Published	4.34046	DSC2 + DSG1
Q02413	Q14574	DSG1	DSC3	18100	Published	4.2577	DSC3 + DSG1
Q14126	Q08554	DSG2	DSC1	11520	Published	4.06149	DSC1 + DSG2
Q14126	Q02487	DSG2	DSC2	29000	Published	4.46241	DSC2 + DSG2
Q14126	Q14574	DSG2	DSC3	34400	Published	4.53657	DSC3 + DSG2
P50591	O14763	TNFSF10	TR10B	2	Published	0.477121	TNFSF10 + TR10B
O43508	Q9NP84	TNFSF12	TNR12	1.3	Published	0.361728	TNFSF12 + TNR12
Q9C0C4	O15031	SEMA4C	PLXNB2	0.95	Published	0.290035	PLXNB2 + SEMA4C
P50591	Q9UBN6	TNFSF10	TR10D	62	Published	1.79934	TNFSF10 + TR10D
P49771	P36888	FLT3LG	FLT3	8.7	Published	0.986772	FLT3 + FLT3LG
P98172	P54762	EFNB1	EPHB1	0.72	Published	0.235528	EFNB1 + EPHB1
P98172	P29323	EFNB1	EPHB2	0.66	Published	0.220108	EFNB1 + EPHB2
Q9UHP7	Q12918	CLEC2D	KLRB1	48000	Published	4.68125	CLEC2D + KLRB1
Q92478	Q9NZS2	CLEC2B	KLRF1	4100	Published	3.61289	CLEC2B + KLRF1
Q9NPH3	P10586	IL1RAP	PTPRF	19000	JS	4.27878	IL1RAP + PTPRF
P98172	P54764	EFNB1	EPHA4	25000	JS	4.39796	EFNB1 + EPHA4
Q12860	P43121	CNTN1	MCAM	7400	JS	3.86929	CNTN1 + MCAM
P78504	Q6EMK4	JAG1	VASN	1900	JS	3.27898	JAG1 + VASN
Q9Y219	Q6EMK4	JAG2	VASN	14000	JS	4.14616	JAG2 + VASN
P98172	P29317	EFNB1	EPHA2	41000	JS	4.61279	EFNB1 + EPHA2
Q12860	Q92823	CNTN1	NRCAM	4500	JS	3.65331	CNTN1 + NRCAM
Q6UXB8	O75509	PI16	TNFRSF21	18000	JS	4.2553	PI16 + TNFRSF21
P78380	Q8IW52	OLR1	SLITRK4	900	JS	2.95472	OLR1 + SLITRK4
Q06481	P01833	APLP2	PIGR	800	JS	2.90363	APLP2 + PIGR
Q9H7M9	P30511	VISTA	HLAF	1600	JS	3.20439	HLAF + VISTA
P19022	P06734	CDH2	FCER2	10000	JS	4.00004	CDH2 + FCER2
Q06481	Q9HCM2	APLP2	PLX4	2600	JS	3.41514	APLP2 + PLX4
P05067	Q9HCM2	APP	PLX4	16000	JS	4.20415	APP + PLX4
P33681	P08138	CD80	TNR16	6400	JS	3.80625	CD80 + TNR16
P22455	P34741	FGFR4	SDC2	1700	JS	3.2307	FGFR4 + SDC2
Q9ULL4	Q92854	PLXNB3	SEMA4D	800	JS	2.90363	PLXNB3 + SEMA4D
O00533	P32004	CHL1	L1CAM	1800	JS	3.25551	CHL1 + L1CAM
Q9H7M9	P13747	VISTA	HLAE	7100	JS	3.85132	HLAE + VISTA
Q8N109	P15151	KIR2DL5A	PVR	12000	JS	4.07922	KIR2DL5A + PVR
P22455	Q03167	FGFR4	TGFBR3	1600	JS	3.20439	FGFR4 + TGFBR3

## Sheet: Figure2_model
Cell1	Cell2	Model_score	Observed_contacts
Bcell	Bcell	2828.61	0.2
Bcell	Mono	4260.69	0.4
Bcell	Tcell	3133.87	0
Mono	Bcell	4260.69	0.3
Mono	Mono	5842.25	1.5
Mono	DC	6072.48	1.4
DC	Mono	6072.48	1.3
DC	DC	6891.01	2.4
DC	Tcell	5243.93	0
Tcell	Bcell	3133.87	0
Tcell	DC	5243.93	0.2
Tcell	Tcell	3943.96	0

## Sheet: Figure3_boxplot
Celltype	myeloid	Tissue	Eigencentrality
B_follicular	Other cells	Spleen	0.409533
B_Hypermutation	Other cells	Spleen	0.954014
B_mantle	Other cells	Spleen	0.350865
CD34_progenitor	Other cells	Spleen	0.64029
DC_1	Myeloid cells	Spleen	0.976798
DC_2	Myeloid cells	Spleen	1
DC_activated	Myeloid cells	Spleen	0.791906
DC_plasmacytoid	Other cells	Spleen	0.874834
ILC	Other cells	Spleen	0.394256
Macrophage	Myeloid cells	Spleen	0.539604
Monocyte	Myeloid cells	Spleen	0.832332
NK_CD160pos	Other cells	Spleen	0.726456
NK_FCGR3Apos	Other cells	Spleen	0.691085
Plasma_IgG	Other cells	Spleen	0.478062
Plasma_IgM	Other cells	Spleen	0.492493
Plasmablast	Other cells	Spleen	0.5965
T_CD4_conv	Other cells	Spleen	0.488726
T_CD4_fh	Other cells	Spleen	0.586359
T_CD4_naive	Other cells	Spleen	0.482761
T_CD4_reg	Other cells	Spleen	0.656598
T_CD8_activated	Other cells	Spleen	0.721383
T_CD8_CTL	Other cells	Spleen	0.64784
T_CD8_gd	Other cells	Spleen	0.916625
T_CD8_MAIT	Other cells	Spleen	0.760995
B_mature	Other cells	Thymus	0.644628
B_pro/pre	Other cells	Thymus	0.419279
cDC1	Myeloid cells	Thymus	0.774127
cDC2	Myeloid cells	Thymus	1
cTEC	Other cells	Thymus	0.418062
Endothelial	Other cells	Thymus	0.696415
Fibroblast_TH1	Other cells	Thymus	0.38492
Fibroblast_TH2	Other cells	Thymus	0.469631
Fibroblast_TH3	Other cells	Thymus	0.398485
HSC	Other cells	Thymus	0.708989
ILC1	Other cells	Thymus	0.671936
ILC3	Other cells	Thymus	0.585365
Macrophage	Myeloid cells	Thymus	0.866161
Mast	Other cells	Thymus	0.493468
mDC	Myeloid cells	Thymus	0.645883
Monocyte	Myeloid cells	Thymus	0.798106
mTEC	Other cells	Thymus	0.501033
NK	Other cells	Thymus	0.666162
pDC	Other cells	Thymus	0.748082
Pericyte	Other cells	Thymus	0.383402
T_CD4	Other cells	Thymus	0.574119
T_CD8	Other cells	Thymus	0.502815
T_DN	Other cells	Thymus	0.464301
T_DP	Other cells	Thymus	0.442823
T_GD	Other cells	Thymus	0.642619
T_GNG4	Other cells	Thymus	0.507862
T_REG	Other cells	Thymus	0.593804
T_SP_entry	Other cells	Thymus	0.437104
CD4+ Activated Fos-hi	Other cells	Colon	0.361323
CD4+ Activated Fos-lo	Other cells	Colon	0.345872
CD4+ Memory	Other cells	Colon	0.199183
CD4+ PD1+	Other cells	Colon	0.298889
CD69- Mast	Other cells	Colon	0.161609
CD69+ Mast	Other cells	Colon	0.0869939
CD8+ IELs	Other cells	Colon	0.572168
CD8+ IL17+	Other cells	Colon	0.407174
CD8+ LP	Other cells	Colon	0.295814
DC1	Myeloid cells	Colon	0.735735
DC2	Myeloid cells	Colon	1
Follicular	Other cells	Colon	0.226619
GC	Other cells	Colon	0.374091
ILCs	Other cells	Colon	0.38721
Inflammatory Monocytes	Myeloid cells	Colon	0.57213
Macrophages	Myeloid cells	Colon	0.580218
NKs	Other cells	Colon	0.428864
Plasma	Other cells	Colon	0.322248
Tregs	Other cells	Colon	0.334337
B cells	Other cells	Lung	0.564493
Basal 1	Other cells	Lung	0.793036
Basal 2	Other cells	Lung	0.761099
Basal activated	Other cells	Lung	0.86143
Basal cycling	Other cells	Lung	0.777536
Ciliated	Other cells	Lung	0.56237
Club	Other cells	Lung	0.680735
Cycling cells	Other cells	Lung	0.906118
Fibroblast	Other cells	Lung	0.692234
Goblet	Other cells	Lung	0.743602
Goblet/ciliated	Other cells	Lung	0.747683
Ionocytes	Other cells	Lung	0.611083
Luminal macrophages	Myeloid cells	Lung	0.881963
Pulmonary dendritic cells	Myeloid cells	Lung	1
Smooth muscle	Other cells	Lung	0.957557
Submucosal gland	Other cells	Lung	0.663993
T cells	Other cells	Lung	0.98234
Vascular endothelium	Other cells	Lung	0.871007
B cell	Other cells	Kidney	0.610552
CD8 T cell	Other cells	Kidney	0.699869
Mast cell	Other cells	Kidney	0.500752
MNP1	Myeloid cells	Kidney	0.801023
MNP2	Myeloid cells	Kidney	0.881085
MNP3	Myeloid cells	Kidney	1
Neutrophil	Other cells	Kidney	0.115899
NK cell	Other cells	Kidney	0.665083
NKT cell	Other cells	Kidney	0.630986
Plasmacytoid DC	Other cells	Kidney	0.769115
Th cell	Other cells	Kidney	0.588262
B cell	Other cells	Bone Marrow	0.236841
B plasma cell	Other cells	Bone Marrow	0.44612
Dendritic cell	Myeloid cells	Bone Marrow	1
Dendritic pDC	Other cells	Bone Marrow	0.641416
Dendritic/Monocyte	Myeloid cells	Bone Marrow	0.521419
Macrophage	Myeloid cells	Bone Marrow	0.780321
Macrophage M2	Myeloid cells	Bone Marrow	0.234605
Monocyte	Myeloid cells	Bone Marrow	0.451409
Neutrophil	Other cells	Bone Marrow	0.424225
NK cell	Other cells	Bone Marrow	0.737504
pre-B cell	Other cells	Bone Marrow	0.392168
Progenitor	Other cells	Bone Marrow	0.648632
Stromal cell	Other cells	Bone Marrow	0.58733
T / NK cell	Other cells	Bone Marrow	0.434793
T4 cell	Other cells	Bone Marrow	0.256211
T8 cell	Other cells	Bone Marrow	0.410093
Th cell	Other cells	Bone Marrow	0.363753
B_follicular	Other cells	Lymph Node	0.538222
B_memory	Other cells	Lymph Node	0.592128
B_naive	Other cells	Lymph Node	0.484253
B_plasma	Other cells	Lymph Node	0.711828
CD4+CTL	Other cells	Lymph Node	0.651664
CD4+PD1	Other cells	Lymph Node	0.631559
CD4+T	Other cells	Lymph Node	0.480871
CD4+T(mem)	Other cells	Lymph Node	0.632783
CD8+T	Other cells	Lymph Node	0.506579
CD8+T(mem)	Other cells	Lymph Node	0.618731
DC1	Myeloid cells	Lymph Node	0.474832
DC2	Myeloid cells	Lymph Node	1
Endo	Other cells	Lymph Node	0.78364
ILC3	Other cells	Lymph Node	0.633673
Lymph	Other cells	Lymph Node	0.594096
Mono	Myeloid cells	Lymph Node	0.792206
NK	Other cells	Lymph Node	0.795774
NKT	Other cells	Lymph Node	0.691937
pDC	Other cells	Lymph Node	0.910684
T(agonist)	Other cells	Lymph Node	0.467714
Tfh	Other cells	Lymph Node	0.549625
Treg	Other cells	Lymph Node	0.515737
VSMC	Other cells	Lymph Node	0.284531

## Sheet: Figure3_visium
intxn_pair	interaction network	percent neighbors interacting
CD226 + NECTIN2	LeukKnown	0.297905
TNFRSF14 + TNFSF14	LeukKnown	0.224409
TNFRSF13C + TNFSF13B	LeukKnown	0.492951
CD52 + SIGLEC10	LeukKnown	0.716217
CLEC2B + KLRF1	LeukKnown	0.0815708
HLA-F + KIR3DL2	LeukKnown	0.0152512
PLXNC1 + SEMA7A	LeukKnown	0.524538
FAS + FASLG	LeukKnown	0.0933943
ADGRE5 + CD55	LeukKnown	0.783062
TNFRSF10C + TNFSF10	LeukKnown	0.0455979
PDCD1 + PDCD1LG2	LeukKnown	0.188769
CR2 + FCER2	LeukKnown	0.948241
CD72 + SEMA4D	LeukKnown	0.879859
CD86 + CTLA4	LeukKnown	0.47048
ALCAM + CD6	LeukKnown	0.470986
NECTIN2 + NECTIN3	LeukKnown	0.0482629
CD226 + PVR	LeukKnown	0.139073
CD1D + LILRB2	LeukKnown	0.286488
ITGAD + VCAM1	LeukKnown	0.343591
CNTN1 + NRCAM	LeukKnown	0.0673788
MRC1 + PTPRC	LeukKnown	0.379603
ICAM4 + ITGAL	LeukKnown	0.0595185
APP + TNFRSF21	LeukKnown	0.518293
SIGLEC1 + SPN	LeukKnown	0.519975
TNFRSF13B + TNFSF13	LeukKnown	0.0120925
FCER2 + ITGAM	LeukKnown	0.434028
CD40LG + ITGA2B	LeukKnown	0.0102828
CD177 + PECAM1	LeukKnown	0.0122399
HLA-E + KLRC2	LeukKnown	0.0163445
BST2 + LILRA4	LeukKnown	0.475032
SELL + SELPLG	LeukKnown	0.800583
NECTIN2 + TIGIT	LeukKnown	0.612935
DSC2 + DSG2	LeukKnown	0.119457
TNFRSF11A + TNFSF11	LeukKnown	0.156294
HLA-G + LILRB1	LeukKnown	0.0270704
F11R + ITGAL	LeukKnown	0.630246
TNFRSF10D + TNFSF10	LeukKnown	0.247298
CDH1 + ITGA2	LeukKnown	0.0973357
NECTIN3 + TIGIT	LeukKnown	0.050819
CSF1 + CSF1R	LeukKnown	0.632137
ICAM1 + ITGAL	LeukKnown	0.898206
ICOS + ICOSLG	LeukKnown	0.444274
BTLA + TNFRSF14	LeukKnown	0.545869
ITGA4 + PLAUR	LeukKnown	0.320341
FGFR1 + NCAM1	LeukKnown	0.0948631
CLEC4M + ICAM3	LeukKnown	0.676448
EFNB1 + EPHB2	LeukKnown	0.195204
ITGA4 + JAM2	LeukKnown	0.17884
CD28 + CD80	LeukKnown	0.17549
CD34 + SELP	LeukKnown	0.302959
CDH1 + KLRG1	LeukKnown	0.178849
CD80 + CTLA4	LeukKnown	0.186508
PODXL + SELL	LeukKnown	0.479212
CD40 + CD40LG	LeukKnown	0.392883
HLA-F + LILRB1	LeukKnown	0.292447
CD96 + PVR	LeukKnown	0.161893
NECTIN1 + NECTIN3	LeukKnown	0.0416551
TNFRSF8 + TNFSF8	LeukKnown	0.115177
CD24 + SELP	LeukKnown	0.40039
TNFRSF17 + TNFSF13	LeukKnown	0.00643317
TNF + TNFRSF1A	LeukKnown	0.24971
CD160 + TNFRSF14	LeukKnown	0.0649214
TNFRSF12A + TNFSF12	LeukKnown	0.343385
PLXND1 + SEMA4A	LeukKnown	0.631668
SELP + SELPLG	LeukKnown	0.37846
SELE + SELPLG	LeukKnown	0.329889
TNF + TNFRSF1B	LeukKnown	0.255323
CD274 + CD80	LeukKnown	0.136
CD2 + CD58	LeukKnown	0.569948
EFNB1 + EPHB1	LeukKnown	0.0471024
NECTIN3 + PVR	LeukKnown	0.0447653
CD200 + CD200R1	LeukKnown	0.210191
ICAM1 + ITGAM	LeukKnown	0.435949
TNFRSF17 + TNFSF13B	LeukKnown	0.353965
GP1BA + ITGAM	LeukKnown	0.381897
ICAM1 + ITGAX	LeukKnown	0.848851
TNFRSF9 + TNFSF9	LeukKnown	0.117357
ITGAM + JAM3	LeukKnown	0.322154
ICAM2 + ITGAL	LeukKnown	0.900818
CADM1 + CRTAM	LeukKnown	0.143515
LAIR1 + LILRB4	LeukKnown	0.694044
ICAM3 + ITGAL	LeukKnown	0.928446
TNFRSF10B + TNFSF10	LeukKnown	0.647598
CD28 + CD86	LeukKnown	0.412459
CD46 + JAG1	LeukKnown	0.409783
CD40LG + ITGA5	LeukKnown	0.359413
TNFRSF13B + TNFSF13B	LeukKnown	0.351235
HLA-E + KLRC1	LeukKnown	0.0656097
DSC3 + DSG2	LeukKnown	0.0561482
JAM2 + JAM3	LeukKnown	0.219765
ICAM1 + SPN	LeukKnown	0.71989
ITGAX + THY1	LeukKnown	0.794165
HLA-F + LILRB2	LeukKnown	0.348922
PLXNB2 + SEMA4D	LeukKnown	0.859668
ITGAM + THY1	LeukKnown	0.425104
CD209 + ICAM3	LeukKnown	0.679501
TNFRSF4 + TNFSF4	LeukKnown	0.150895
CLEC2D + KLRB1	LeukKnown	0.39832
FCER2 + ITGAX	LeukKnown	0.871244
TNFRSF10A + TNFSF10	LeukKnown	0.288556
CD38 + PECAM1	LeukKnown	0.821763
PLXNB2 + SEMA4C	LeukKnown	0.567999
FLT3 + FLT3LG	LeukKnown	0.310438
CD274 + PDCD1	LeukKnown	0.272639
HLA-G + LILRB2	LeukKnown	0.0360395
CD47 + SIRPG	LeukKnown	0.627382
CD47 + SIRPA	LeukKnown	0.660033
ICAM3 + ITGAD	LeukKnown	0.348129
CD27 + CD70	LeukKnown	0.191216
PVR + TIGIT	LeukKnown	0.178064
CD34 + SELL	LeukKnown	0.424306
ITGA5 + L1CAM	LeukKnown	0.127743
CD244 + CD48	LeukKnown	0.147692
IL1RAP + PTPRF	LeukNew	0.140297
EFNB1 + EPHA4	LeukNew	0.114933
JAG1 + VASN	LeukNew	0.302428
JAG2 + VASN	LeukNew	0.210244
EFNB1 + EPHA2	LeukNew	0.188749
FCER2 + FGFR2	LeukNew	0.0726406
CNTN1 + NRCAM	LeukNew	0.0673788
PI16 + TNFRSF21	LeukNew	0.066715
OLR1 + SLITRK4	LeukNew	0
APLP2 + PIGR	LeukNew	0.0197958
HLA-F + VSIR	LeukNew	0.908757
CDH2 + FCER2	LeukNew	0.116279
APLP2 + PLXNA4	LeukNew	0.135913
APP + PLXNA4	LeukNew	0.14855
FGFR4 + SDC2	LeukNew	0.0701553
CD93 + IFNGR1	LeukNew	0.669198
CD320 + JAML	LeukNew	0.643089
CHL1 + L1CAM	LeukNew	0.144828
HLA-E + VSIR	LeukNew	0.90878
FGFR4 + TGFBR3	LeukNew	0.0871436
CNTN1 + MCAM	LeukNew	0.125144
CHL1 + CHL1	LeukNew	1
MPZL1 + MPZL1	LeukNew	1
CD80 + NGFR	LeukNew	0.190613
MPZL1 + CD27	RandomPairs	0
SLAMF7 + KLRK1	RandomPairs	0.0094697
FCER2 + PIGR	RandomPairs	0.485891
MCAM + TIGIT	RandomPairs	0.88864
CEACAM1 + LILRA4	RandomPairs	0.00417848
CEACAM1 + ITGA2	RandomPairs	0.513599
ICAM3 + CD28	RandomPairs	0.0295567
CEACAM1 + ALCAM	RandomPairs	0.0269058
FLT3LG + PVR	RandomPairs	0.00273139
HLA-F + JAM3	RandomPairs	0.368965
APLP2 + SELE	RandomPairs	0.277018
CD1D + KIR3DL1	RandomPairs	0.010453
ICOSLG + ITGAL	RandomPairs	0.0308087
SELL + NCAM1	RandomPairs	0.024413
NCAM1 + ICAM3	RandomPairs	0.0251995
EFNB1 + CD40	RandomPairs	0.307516
APLP2 + SELP	RandomPairs	0.184309
CD40LG + CD58	RandomPairs	0.161224
PLAUR + PLXNB2	RandomPairs	0
CD47 + SELPLG	RandomPairs	0.320463
PVR + SELP	RandomPairs	0.00515384
CD34 + TNFRSF10D	RandomPairs	0
TNFSF13B + TNFRSF11A	RandomPairs	0.423105
CD96 + CD320	RandomPairs	0.001755
HLA-F + TNFRSF17	RandomPairs	0.0521292
THY1 + CTLA4	RandomPairs	0.299688
CD2 + SLAMF8	RandomPairs	0.177823
EFNB1 + PDCD1	RandomPairs	0.02022
CLEC2B + ITGAL	RandomPairs	0.0370946
PVR + ITGAM	RandomPairs	0.00598043
LY9 + FCER2	RandomPairs	0.0807056
ICOSLG + LAIR1	RandomPairs	0.0515901
CD34 + ICAM3	RandomPairs	0.00558919
F11R + TNFRSF13C	RandomPairs	0.027838
CDH1 + TNFRSF8	RandomPairs	0.0534561
APP + LILRB2	RandomPairs	0.0511727
SEMA4A + NRCAM	RandomPairs	0.0857601
CD70 + SELP	RandomPairs	0.0482817
TNFSF13 + ITGAM	RandomPairs	0.30931
HLA-F + ITGA5	RandomPairs	0.018181
SELPLG + MPZL1	RandomPairs	0.0567303
CD209 + SLAMF7	RandomPairs	0.298659
HLA-G + FAS	RandomPairs	0.00501672
TNFSF9 + PLXNC1	RandomPairs	0.150713
CLEC2B + PLXNB2	RandomPairs	0
HLA-F + PTPRF	RandomPairs	0.0397931
CD47 + TIGIT	RandomPairs	0.298057
TNFSF12 + FAS	RandomPairs	0.179841
CEACAM5 + TNFRSF13B	RandomPairs	0.00972997
F11R + CTLA4	RandomPairs	0.0073044
KLRG1 + CEACAM8	RandomPairs	0.31378
CD24 + PTPRF	RandomPairs	0.0261845
ADGRE5 + SIRPG	RandomPairs	0.0533175
TNF + SELP	RandomPairs	0.20858
MPZL1 + TNFRSF14	RandomPairs	0.0740829
TNFSF8 + F11R	RandomPairs	0
ICAM3 + PLXNB2	RandomPairs	0
TIGIT + ICOS	RandomPairs	0
SELPLG + TNFRSF14	RandomPairs	0.218559
DSG1 + SDC2	RandomPairs	0.0103986
CD80 + ITGAL	RandomPairs	0.0462585
NECTIN2 + HLA-F	RandomPairs	0.0283941
CSF1 + TNFRSF1B	RandomPairs	0.418043
FCER2 + FCER2	RandomPairs	0
JAG1 + TNFRSF10A	RandomPairs	0.00197044
CD6 + CD40	RandomPairs	0.366933
CD34 + PVR	RandomPairs	0.00419654
VSIR + CTLA4	RandomPairs	0.450387
CD1D + KIR3DL2	RandomPairs	0.00980942
SELP + NGFR	RandomPairs	0.0106952
JAM2 + VASN	RandomPairs	0
JAG2 + LILRB1	RandomPairs	0.16763
PECAM1 + PLXNA4	RandomPairs	0.0137726
KLRG1 + CD28	RandomPairs	0.618595
JAM3 + HLA-E	RandomPairs	0.372931
HLA-F + JAM3	RandomPairs	0.291223
DSG1 + KLRK1	RandomPairs	0.00998752
ICAM1 + SDC2	RandomPairs	0.00261666
CD5 + EPHA2	RandomPairs	0.04407
JAG1 + CSF1R	RandomPairs	0.00763845
TNFSF8 + SIGLEC1	RandomPairs	0.0505068
HLA-E + SEMA4D	RandomPairs	0.0352941
PLXNB2 + DSC1	RandomPairs	0.125178
CEACAM6 + MRC1	RandomPairs	0.0322378
KIR2DL5A + TNFRSF8	RandomPairs	0.0453121
SLAMF6 + SLAMF7	RandomPairs	0.254385
CADM1 + TNFRSF10B	RandomPairs	0.0238806
FCER2 + ESAM	RandomPairs	0.00709779
TNFSF8 + LILRA4	RandomPairs	0.0446281
CD2 + PLXNA4	RandomPairs	0.179287
CD177 + SEMA4D	RandomPairs	0.118445
HLA-F + CTLA4	RandomPairs	0.0714708
CHL1 + CD28	RandomPairs	0.0145804
CDH2 + EPHB1	RandomPairs	0.0848111
BTLA + CD1D	RandomPairs	0
CD34 + SLAMF6	RandomPairs	0.14155
CD40LG + JAM3	RandomPairs	0.0296296
CD80 + KLRK1	RandomPairs	0
JAG2 + TIGIT	RandomPairs	0.171729
TNF + CD40	RandomPairs	0.451919

## Sheet: Figure4_cellcell
Interaction_pair	Protein	conditionID	Interaction_score_norm1med3	p_adj_all3
B-->B	APLP2	Activated 24hr	0.00507037	0.718394
B-->M14	APLP2	Activated 24hr	0.15505	0.133082
B-->Negs	APLP2	Activated 24hr	0.0835955	0.143683
B-->NK	APLP2	Activated 24hr	-0.0113125	0.936334
B-->T0	APLP2	Activated 24hr	0.0259186	0.497374
B-->T4	APLP2	Activated 24hr	-0.0306313	0.975332
B-->T8	APLP2	Activated 24hr	-0.0575634	0.306779
M14-->M14	APLP2	Activated 24hr	-0.150025	0.666268
M14-->Negs	APLP2	Activated 24hr	-0.0762186	0.796611
M14-->NK	APLP2	Activated 24hr	-0.0459206	0.959413
M14-->T0	APLP2	Activated 24hr	-0.102911	0.78885
M14-->T4	APLP2	Activated 24hr	0.0783996	0.876425
M14-->T8	APLP2	Activated 24hr	0.0228239	0.497374
Negs-->Negs	APLP2	Activated 24hr	0.023042	0.87234
Negs-->T0	APLP2	Activated 24hr	0.0180815	0.870082
Negs-->T4	APLP2	Activated 24hr	0.0167182	0.830035
Negs-->T8	APLP2	Activated 24hr	-0.0478732	0.918236
NK-->Negs	APLP2	Activated 24hr	-0.0131296	0.907915
NK-->NK	APLP2	Activated 24hr	0.0134067	0.8899
NK-->T0	APLP2	Activated 24hr	-0.0539572	0.809107
NK-->T4	APLP2	Activated 24hr	-0.00924669	0.283488
NK-->T8	APLP2	Activated 24hr	-0.024883	0.810473
T0-->T0	APLP2	Activated 24hr	-0.00824315	0.838077
T0-->T4	APLP2	Activated 24hr	-0.0900732	0.244407
T0-->T8	APLP2	Activated 24hr	-0.0336469	0.293032
T4-->T4	APLP2	Activated 24hr	0.00839663	0.805343
T4-->T8	APLP2	Activated 24hr	0.0161249	0.293032
T8-->T8	APLP2	Activated 24hr	-0.00563907	0.959413
B-->B	APLP2	Activated 4hr	0.214884	0.00340844
B-->M14	APLP2	Activated 4hr	0.048579	0.978558
B-->Negs	APLP2	Activated 4hr	0.0445464	0.614422
B-->NK	APLP2	Activated 4hr	0.145054	0.00527235
B-->T0	APLP2	Activated 4hr	0.136435	0.273094
B-->T4	APLP2	Activated 4hr	0.108956	0.000751064
B-->T8	APLP2	Activated 4hr	0.0958437	0.0591219
M14-->M14	APLP2	Activated 4hr	-0.07707	0.237974
M14-->Negs	APLP2	Activated 4hr	-0.0234083	0.727765
M14-->NK	APLP2	Activated 4hr	-0.10541	0.442321
M14-->T0	APLP2	Activated 4hr	0.131141	0.425097
M14-->T4	APLP2	Activated 4hr	0.0455869	0.59392
M14-->T8	APLP2	Activated 4hr	0.0593875	0.947628
Negs-->Negs	APLP2	Activated 4hr	-0.0662395	0.257379
Negs-->T0	APLP2	Activated 4hr	0.0206159	0.751643
Negs-->T4	APLP2	Activated 4hr	-0.0225573	0.513784
Negs-->T8	APLP2	Activated 4hr	-0.0352136	0.285964
NK-->Negs	APLP2	Activated 4hr	-0.120964	0.658499
NK-->NK	APLP2	Activated 4hr	0.027123	0.936075
NK-->T0	APLP2	Activated 4hr	0.144746	0.102749
NK-->T4	APLP2	Activated 4hr	0.0811334	0.0494453
NK-->T8	APLP2	Activated 4hr	0.0500086	0.407056
T0-->T0	APLP2	Activated 4hr	0.0158284	0.835818
T0-->T4	APLP2	Activated 4hr	-0.0314911	0.438121
T0-->T8	APLP2	Activated 4hr	-0.0514313	0.329148
T4-->T4	APLP2	Activated 4hr	-0.0508357	0.329543
T4-->T8	APLP2	Activated 4hr	-0.0534179	0.0438948
T8-->T8	APLP2	Activated 4hr	-0.0320652	0.151237
B-->B	APLP2	Resting 24hr	0.0500896	0.407056
B-->M14	APLP2	Resting 24hr	-0.167936	0.0456691
B-->Negs	APLP2	Resting 24hr	0.00453389	0.607745
B-->NK	APLP2	Resting 24hr	0.0549689	0.254674
B-->T0	APLP2	Resting 24hr	0.0161535	0.798968
B-->T4	APLP2	Resting 24hr	0.0527992	0.112407
B-->T8	APLP2	Resting 24hr	-0.0217201	0.689103
M14-->M14	APLP2	Resting 24hr	0.510008	0.164073
M14-->Negs	APLP2	Resting 24hr	0.0429105	0.82052
M14-->NK	APLP2	Resting 24hr	-0.334209	0.0793472
M14-->T0	APLP2	Resting 24hr	-0.116169	0.392683
M14-->T4	APLP2	Resting 24hr	-0.211396	0.11287
M14-->T8	APLP2	Resting 24hr	-0.190087	0.0181433
Negs-->Negs	APLP2	Resting 24hr	0.196704	0.7494
Negs-->T0	APLP2	Resting 24hr	0.0146585	0.963849
Negs-->T4	APLP2	Resting 24hr	-0.128638	0.00168153
Negs-->T8	APLP2	Resting 24hr	-0.0897592	0.0735027
NK-->Negs	APLP2	Resting 24hr	-0.141161	0.373706
NK-->NK	APLP2	Resting 24hr	0.0500364	0.442321
NK-->T0	APLP2	Resting 24hr	0.00119154	0.698699
NK-->T4	APLP2	Resting 24hr	-0.0245618	0.485626
NK-->T8	APLP2	Resting 24hr	0.026832	0.816287
T0-->T0	APLP2	Resting 24hr	0.0212739	0.832591
T0-->T4	APLP2	Resting 24hr	0.0118159	0.959413
T0-->T8	APLP2	Resting 24hr	-0.022109	0.94085
T4-->T4	APLP2	Resting 24hr	0.00341022	0.899981
T4-->T8	APLP2	Resting 24hr	-0.00677352	0.865596
T8-->T8	APLP2	Resting 24hr	0.0297694	0.819567
B-->B	APLP2	Resting 4hr	0.297448	0.00032661
B-->M14	APLP2	Resting 4hr	-0.0229129	0.937623
B-->Negs	APLP2	Resting 4hr	0.0177484	0.916935
B-->NK	APLP2	Resting 4hr	0.11441	0.0101974
B-->T0	APLP2	Resting 4hr	0.161916	0.235376
B-->T4	APLP2	Resting 4hr	0.127569	0.00996479
B-->T8	APLP2	Resting 4hr	0.0815069	0.00554969
M14-->M14	APLP2	Resting 4hr	0.166228	0.457454
M14-->Negs	APLP2	Resting 4hr	-0.149472	0.789906
M14-->NK	APLP2	Resting 4hr	0.0392691	0.886478
M14-->T0	APLP2	Resting 4hr	-0.0712481	0.336572
M14-->T4	APLP2	Resting 4hr	-0.122686	0.0908661
M14-->T8	APLP2	Resting 4hr	-0.0128983	0.542156
Negs-->Negs	APLP2	Resting 4hr	-0.133201	0.251839
Negs-->T0	APLP2	Resting 4hr	-0.0934905	0.267099
Negs-->T4	APLP2	Resting 4hr	-0.0764144	0.450154
Negs-->T8	APLP2	Resting 4hr	-0.040052	0.84186
NK-->Negs	APLP2	Resting 4hr	-0.0356435	0.667144
NK-->NK	APLP2	Resting 4hr	0.0675608	0.105805
NK-->T0	APLP2	Resting 4hr	0.211091	0.0492756
NK-->T4	APLP2	Resting 4hr	0.0457091	0.521162
NK-->T8	APLP2	Resting 4hr	0.00651455	0.727765
T0-->T0	APLP2	Resting 4hr	0.0284384	0.852699
T0-->T4	APLP2	Resting 4hr	-0.024708	0.888702
T0-->T8	APLP2	Resting 4hr	0.00838464	0.911225
T4-->T4	APLP2	Resting 4hr	-0.0155554	0.830035
T4-->T8	APLP2	Resting 4hr	-0.026852	0.200053
T8-->T8	APLP2	Resting 4hr	-0.0563919	0.030646
B-->B	CD209	Activated 24hr	0.0330892	0.575116
B-->M14	CD209	Activated 24hr	0.164904	0.485922
B-->Negs	CD209	Activated 24hr	-0.0349928	0.907915
B-->NK	CD209	Activated 24hr	-0.0620203	0.290354
B-->T0	CD209	Activated 24hr	-0.0263102	0.811821
B-->T4	CD209	Activated 24hr	0.0167545	0.814731
B-->T8	CD209	Activated 24hr	-0.0621495	0.429309
M14-->M14	CD209	Activated 24hr	-0.172939	0.581726
M14-->Negs	CD209	Activated 24hr	0.0177736	0.749407
M14-->NK	CD209	Activated 24hr	-0.0865623	0.907915
M14-->T0	CD209	Activated 24hr	0.10881	0.873364
M14-->T4	CD209	Activated 24hr	0.116512	0.450154
M14-->T8	CD209	Activated 24hr	0.0226572	0.838732
Negs-->Negs	CD209	Activated 24hr	0.163452	0.175223
Negs-->T0	CD209	Activated 24hr	-0.141106	0.485626
Negs-->T4	CD209	Activated 24hr	-0.00817322	0.723518
Negs-->T8	CD209	Activated 24hr	-0.106343	0.527502
NK-->Negs	CD209	Activated 24hr	-0.0248683	0.338933
NK-->NK	CD209	Activated 24hr	0.00917014	0.922675
NK-->T0	CD209	Activated 24hr	-0.0539304	0.734288
NK-->T4	CD209	Activated 24hr	-0.0464981	0.218756
NK-->T8	CD209	Activated 24hr	-0.025314	0.709678
T0-->T0	CD209	Activated 24hr	-0.183372	0.10139
T0-->T4	CD209	Activated 24hr	-0.0916892	0.540557
T0-->T8	CD209	Activated 24hr	-0.0535773	0.732766
T4-->T4	CD209	Activated 24hr	0.0074505	0.712984
T4-->T8	CD209	Activated 24hr	0.0383217	0.187081
T8-->T8	CD209	Activated 24hr	-0.022549	0.941518
B-->B	CD209	Activated 4hr	0.160734	0.173224
B-->M14	CD209	Activated 4hr	0.0680811	0.9299
B-->Negs	CD209	Activated 4hr	0.0834467	0.886478
B-->NK	CD209	Activated 4hr	0.077437	0.267279
B-->T0	CD209	Activated 4hr	-0.00773762	0.891795
B-->T4	CD209	Activated 4hr	0.0910157	0.12621
B-->T8	CD209	Activated 4hr	0.0625541	0.102135
M14-->M14	CD209	Activated 4hr	-0.0636879	0.587766
M14-->Negs	CD209	Activated 4hr	0.0278867	0.698147
M14-->NK	CD209	Activated 4hr	-0.114676	0.655401
M14-->T0	CD209	Activated 4hr	0.0950235	0.754334
M14-->T4	CD209	Activated 4hr	0.0332221	0.900126
M14-->T8	CD209	Activated 4hr	0.0306687	0.952253
Negs-->Negs	CD209	Activated 4hr	0.0439254	0.9872
Negs-->T0	CD209	Activated 4hr	-0.0226368	0.706071
Negs-->T4	CD209	Activated 4hr	-0.0386005	0.271729
Negs-->T8	CD209	Activated 4hr	-0.0169764	0.619798
NK-->Negs	CD209	Activated 4hr	-0.0477553	0.799423
NK-->NK	CD209	Activated 4hr	0.0695032	0.347107
NK-->T0	CD209	Activated 4hr	0.029457	0.775917
NK-->T4	CD209	Activated 4hr	0.0307845	0.396278
NK-->T8	CD209	Activated 4hr	0.0464849	0.354878
T0-->T0	CD209	Activated 4hr	-0.0586757	0.894207
T0-->T4	CD209	Activated 4hr	-0.071594	0.56465
T0-->T8	CD209	Activated 4hr	-0.0390446	0.277095
T4-->T4	CD209	Activated 4hr	-0.0233458	0.77294
T4-->T8	CD209	Activated 4hr	-0.0331748	0.571666
T8-->T8	CD209	Activated 4hr	-0.0259836	0.40392
B-->B	CD209	Resting 24hr	0.0808982	0.372729
B-->M14	CD209	Resting 24hr	-0.00132369	0.970821
B-->Negs	CD209	Resting 24hr	0.0121839	0.608778
B-->NK	CD209	Resting 24hr	0.0208229	0.825615
B-->T0	CD209	Resting 24hr	-0.168227	0.251839
B-->T4	CD209	Resting 24hr	0.022613	0.795366
B-->T8	CD209	Resting 24hr	-0.00149793	0.606362
M14-->M14	CD209	Resting 24hr	0.352287	0.439682
M14-->Negs	CD209	Resting 24hr	0.167052	0.450577
M14-->NK	CD209	Resting 24hr	-0.118584	0.560338
M14-->T0	CD209	Resting 24hr	-0.0177517	0.977985
M14-->T4	CD209	Resting 24hr	-0.0453887	0.990069
M14-->T8	CD209	Resting 24hr	-0.0684883	0.769079
Negs-->Negs	CD209	Resting 24hr	0.315071	0.587034
Negs-->T0	CD209	Resting 24hr	0.0822981	0.541229
Negs-->T4	CD209	Resting 24hr	-0.0257106	0.620207
Negs-->T8	CD209	Resting 24hr	0.0361643	0.809758
NK-->Negs	CD209	Resting 24hr	-0.000184848	0.778345
NK-->NK	CD209	Resting 24hr	0.0245887	0.494894
NK-->T0	CD209	Resting 24hr	-0.00962393	0.832591
NK-->T4	CD209	Resting 24hr	-0.0704592	0.112233
NK-->T8	CD209	Resting 24hr	-0.0178308	0.484512
T0-->T0	CD209	Resting 24hr	-0.258317	0.188621
T0-->T4	CD209	Resting 24hr	-0.0381332	0.182202
T0-->T8	CD209	Resting 24hr	-0.0446685	0.396278
T4-->T4	CD209	Resting 24hr	0.00515528	0.513784
T4-->T8	CD209	Resting 24hr	-0.00420579	0.830035
T8-->T8	CD209	Resting 24hr	0.0075316	0.912629
B-->B	CD209	Resting 4hr	0.280724	0.00335709
B-->M14	CD209	Resting 4hr	-0.081395	0.865431
B-->Negs	CD209	Resting 4hr	-0.0160323	0.870362
B-->NK	CD209	Resting 4hr	0.0427546	0.249347
B-->T0	CD209	Resting 4hr	0.146618	0.235606
B-->T4	CD209	Resting 4hr	0.0888522	0.159513
B-->T8	CD209	Resting 4hr	0.0595412	0.30438
M14-->M14	CD209	Resting 4hr	0.162495	0.344329
M14-->Negs	CD209	Resting 4hr	-0.171141	0.179727
M14-->NK	CD209	Resting 4hr	-0.0673854	0.141695
M14-->T0	CD209	Resting 4hr	-0.050214	0.300332
M14-->T4	CD209	Resting 4hr	-0.09198	0.244407
M14-->T8	CD209	Resting 4hr	-0.104957	0.0585138
Negs-->Negs	CD209	Resting 4hr	0.00315154	0.58905
Negs-->T0	CD209	Resting 4hr	-0.0889986	0.937623
Negs-->T4	CD209	Resting 4hr	-0.0866414	0.190746
Negs-->T8	CD209	Resting 4hr	-0.0461341	0.330779
NK-->Negs	CD209	Resting 4hr	-0.0736874	0.838348
NK-->NK	CD209	Resting 4hr	0.00938974	0.964872
NK-->T0	CD209	Resting 4hr	0.0665656	0.728859
NK-->T4	CD209	Resting 4hr	0.040028	0.791508
NK-->T8	CD209	Resting 4hr	0.0208534	0.988634
T0-->T0	CD209	Resting 4hr	-0.00625808	0.38731
T0-->T4	CD209	Resting 4hr	-0.00749659	0.852699
T0-->T8	CD209	Resting 4hr	-0.0769777	0.0649757
T4-->T4	CD209	Resting 4hr	-0.021681	0.889597
T4-->T8	CD209	Resting 4hr	0.00719969	0.760115
T8-->T8	CD209	Resting 4hr	-0.0176989	0.918908
B-->B	CD320	Activated 24hr	0.0292538	0.87234
B-->M14	CD320	Activated 24hr	0.0152333	0.933531
B-->Negs	CD320	Activated 24hr	-0.0678205	0.284197
B-->NK	CD320	Activated 24hr	-0.0313902	0.540536
B-->T0	CD320	Activated 24hr	0.0227053	0.798243
B-->T4	CD320	Activated 24hr	0.0182345	0.990692
B-->T8	CD320	Activated 24hr	0.0282113	0.519761
M14-->M14	CD320	Activated 24hr	-0.202873	0.174484
M14-->Negs	CD320	Activated 24hr	-0.123024	0.636059
M14-->NK	CD320	Activated 24hr	-0.129495	0.557747
M14-->T0	CD320	Activated 24hr	-0.117138	0.729403
M14-->T4	CD320	Activated 24hr	0.0319765	0.664731
M14-->T8	CD320	Activated 24hr	-0.0228078	0.577805
Negs-->Negs	CD320	Activated 24hr	0.03807	0.94954
Negs-->T0	CD320	Activated 24hr	-0.0871947	0.30438
Negs-->T4	CD320	Activated 24hr	-0.062969	0.0627426
Negs-->T8	CD320	Activated 24hr	-0.115953	0.0310165
NK-->Negs	CD320	Activated 24hr	-0.0154668	0.918236
NK-->NK	CD320	Activated 24hr	0.0192277	0.638871
NK-->T0	CD320	Activated 24hr	0.0682557	0.532553
NK-->T4	CD320	Activated 24hr	-0.0178911	0.571964
NK-->T8	CD320	Activated 24hr	-0.0283856	0.676418
T0-->T0	CD320	Activated 24hr	0.147097	0.40812
T0-->T4	CD320	Activated 24hr	0.0828117	0.124498
T0-->T8	CD320	Activated 24hr	0.0509953	0.916935
T4-->T4	CD320	Activated 24hr	-0.00336787	0.998585
T4-->T8	CD320	Activated 24hr	0.0164838	0.754886
T8-->T8	CD320	Activated 24hr	0.0207543	0.170162
B-->B	CD320	Activated 4hr	0.108768	0.286174
B-->M14	CD320	Activated 4hr	-0.0225975	0.403274
B-->Negs	CD320	Activated 4hr	0.0673357	0.771136
B-->NK	CD320	Activated 4hr	0.139838	0.218685
B-->T0	CD320	Activated 4hr	0.114422	0.48697
B-->T4	CD320	Activated 4hr	0.089432	0.00159346
B-->T8	CD320	Activated 4hr	0.0280009	0.530364
M14-->M14	CD320	Activated 4hr	-0.13352	0.095194
M14-->Negs	CD320	Activated 4hr	-0.136545	0.393618
M14-->NK	CD320	Activated 4hr	-0.124265	0.798968
M14-->T0	CD320	Activated 4hr	0.153987	0.372729
M14-->T4	CD320	Activated 4hr	-0.0208936	0.925137
M14-->T8	CD320	Activated 4hr	0.0697535	0.899558
Negs-->Negs	CD320	Activated 4hr	-0.124515	0.636316
Negs-->T0	CD320	Activated 4hr	-0.19426	0.0560338
Negs-->T4	CD320	Activated 4hr	-0.0797809	0.035871
Negs-->T8	CD320	Activated 4hr	-0.0744556	0.275502
NK-->Negs	CD320	Activated 4hr	-0.0803001	0.575651
NK-->NK	CD320	Activated 4hr	0.0651417	0.354171
NK-->T0	CD320	Activated 4hr	0.0477334	0.7494
NK-->T4	CD320	Activated 4hr	0.0140597	0.38731
NK-->T8	CD320	Activated 4hr	0.0350096	0.527502
T0-->T0	CD320	Activated 4hr	0.0630276	0.968733
T0-->T4	CD320	Activated 4hr	-0.013288	0.606537
T0-->T8	CD320	Activated 4hr	-0.0505722	0.32522
T4-->T4	CD320	Activated 4hr	0.0125792	0.574531
T4-->T8	CD320	Activated 4hr	-0.00437576	0.921768
T8-->T8	CD320	Activated 4hr	-0.0135949	0.696702
B-->B	CD320	Resting 24hr	0.0160294	0.571964
B-->M14	CD320	Resting 24hr	-0.165534	0.315902
B-->Negs	CD320	Resting 24hr	0.0198917	0.674619
B-->NK	CD320	Resting 24hr	0.108086	0.00159346
B-->T0	CD320	Resting 24hr	-0.0248187	0.795345
B-->T4	CD320	Resting 24hr	0.0562346	0.0678893
B-->T8	CD320	Resting 24hr	0.0318131	0.373272
M14-->M14	CD320	Resting 24hr	0.453676	0.415368
M14-->Negs	CD320	Resting 24hr	0.148189	0.536461
M14-->NK	CD320	Resting 24hr	-0.185457	0.230617
M14-->T0	CD320	Resting 24hr	-0.19354	0.293032
M14-->T4	CD320	Resting 24hr	-0.162865	0.178687
M14-->T8	CD320	Resting 24hr	-0.13487	0.0621107
Negs-->Negs	CD320	Resting 24hr	0.266204	0.460466
Negs-->T0	CD320	Resting 24hr	-0.123306	0.695462
Negs-->T4	CD320	Resting 24hr	-0.0689775	0.642232
Negs-->T8	CD320	Resting 24hr	-0.0200475	0.533531
NK-->Negs	CD320	Resting 24hr	0.0503437	0.607219
NK-->NK	CD320	Resting 24hr	-0.0185031	0.915616
NK-->T0	CD320	Resting 24hr	-0.0843509	0.231073
NK-->T4	CD320	Resting 24hr	-0.0484326	0.300332
NK-->T8	CD320	Resting 24hr	0.000982405	0.796611
T0-->T0	CD320	Resting 24hr	-0.144112	0.218756
T0-->T4	CD320	Resting 24hr	0.0334207	0.915616
T0-->T8	CD320	Resting 24hr	-0.0416748	0.564992
T4-->T4	CD320	Resting 24hr	-0.0135613	0.891795
T4-->T8	CD320	Resting 24hr	0.00344573	0.882698
T8-->T8	CD320	Resting 24hr	0.0113369	0.944221
B-->B	CD320	Resting 4hr	0.199225	0.0707979
B-->M14	CD320	Resting 4hr	-0.063852	0.936843
B-->Negs	CD320	Resting 4hr	0.0235815	0.809107
B-->NK	CD320	Resting 4hr	0.112822	0.126091
B-->T0	CD320	Resting 4hr	0.146174	0.095194
B-->T4	CD320	Resting 4hr	0.065464	0.108786
B-->T8	CD320	Resting 4hr	0.102578	0.0659857
M14-->M14	CD320	Resting 4hr	0.00852842	0.859821
M14-->Negs	CD320	Resting 4hr	-0.145822	0.72609
M14-->NK	CD320	Resting 4hr	0.0118734	0.676351
M14-->T0	CD320	Resting 4hr	-0.0491128	0.452204
M14-->T4	CD320	Resting 4hr	-0.0877184	0.481804
M14-->T8	CD320	Resting 4hr	-0.0637446	0.526725
Negs-->Negs	CD320	Resting 4hr	0.084758	0.932852
Negs-->T0	CD320	Resting 4hr	-0.103957	0.188189
Negs-->T4	CD320	Resting 4hr	-0.0527825	0.383962
Negs-->T8	CD320	Resting 4hr	-0.081724	0.336466
NK-->Negs	CD320	Resting 4hr	-0.0112832	0.713803
NK-->NK	CD320	Resting 4hr	0.0116022	0.908973
NK-->T0	CD320	Resting 4hr	0.0818674	0.934442
NK-->T4	CD320	Resting 4hr	0.0194905	0.66566
NK-->T8	CD320	Resting 4hr	0.00119078	0.830035
T0-->T0	CD320	Resting 4hr	0.00430162	0.728777
T0-->T4	CD320	Resting 4hr	-0.0374759	0.729403
T0-->T8	CD320	Resting 4hr	-0.0535915	0.545655
T4-->T4	CD320	Resting 4hr	-0.0195139	0.930175
T4-->T8	CD320	Resting 4hr	0.00930347	0.957975
T8-->T8	CD320	Resting 4hr	-0.00721118	0.376501
B-->B	CD58	Activated 24hr	0.211188	0.00817814
B-->M14	CD58	Activated 24hr	0.278303	0.261428
B-->Negs	CD58	Activated 24hr	0.0929549	0.46884
B-->NK	CD58	Activated 24hr	0.15539	0.00806328
B-->T0	CD58	Activated 24hr	0.0656522	0.450154
B-->T4	CD58	Activated 24hr	-0.0189989	0.422533
B-->T8	CD58	Activated 24hr	3.73551e-05	0.970821
M14-->M14	CD58	Activated 24hr	0.107638	0.459028
M14-->Negs	CD58	Activated 24hr	-0.00296004	0.573865
M14-->NK	CD58	Activated 24hr	0.133945	0.352634
M14-->T0	CD58	Activated 24hr	-0.0344127	0.932852
M14-->T4	CD58	Activated 24hr	0.0512147	0.769894
M14-->T8	CD58	Activated 24hr	0.0329494	0.475207
Negs-->Negs	CD58	Activated 24hr	0.181842	0.0554998
Negs-->T0	CD58	Activated 24hr	0.167495	0.100896
Negs-->T4	CD58	Activated 24hr	0.0260961	0.574531
Negs-->T8	CD58	Activated 24hr	-0.0480752	0.830035
NK-->Negs	CD58	Activated 24hr	0.0439671	0.759289
NK-->NK	CD58	Activated 24hr	0.110614	0.202075
NK-->T0	CD58	Activated 24hr	0.0752176	0.372729
NK-->T4	CD58	Activated 24hr	-0.04466	0.137673
NK-->T8	CD58	Activated 24hr	-0.0469487	0.257918
T0-->T0	CD58	Activated 24hr	-0.118603	0.658499
T0-->T4	CD58	Activated 24hr	-0.0389735	0.56483
T0-->T8	CD58	Activated 24hr	-0.0796668	0.0467116
T4-->T4	CD58	Activated 24hr	-0.0258593	0.676418
T4-->T8	CD58	Activated 24hr	-0.0329607	0.0737404
T8-->T8	CD58	Activated 24hr	-0.095436	0.0914538
B-->B	CD58	Activated 4hr	0.202059	0.000682726
B-->M14	CD58	Activated 4hr	0.177995	0.022929
B-->Negs	CD58	Activated 4hr	0.226432	0.0132404
B-->NK	CD58	Activated 4hr	0.213711	0.000333005
B-->T0	CD58	Activated 4hr	0.183777	0.0445345
B-->T4	CD58	Activated 4hr	0.0828084	0.00339371
B-->T8	CD58	Activated 4hr	0.108605	0.00949606
M14-->M14	CD58	Activated 4hr	0.152305	0.396503
M14-->Negs	CD58	Activated 4hr	0.0174346	0.38731
M14-->NK	CD58	Activated 4hr	0.0673559	0.211887
M14-->T0	CD58	Activated 4hr	0.157894	0.453027
M14-->T4	CD58	Activated 4hr	0.155185	0.117171
M14-->T8	CD58	Activated 4hr	0.125665	0.0242353
Negs-->Negs	CD58	Activated 4hr	0.218864	0.154904
Negs-->T0	CD58	Activated 4hr	0.151332	0.769079
Negs-->T4	CD58	Activated 4hr	0.0720757	0.350244
Negs-->T8	CD58	Activated 4hr	0.100082	0.0164185
NK-->Negs	CD58	Activated 4hr	0.111492	0.0804067
NK-->NK	CD58	Activated 4hr	0.156489	0.0545783
NK-->T0	CD58	Activated 4hr	0.0963004	0.268015
NK-->T4	CD58	Activated 4hr	-0.00446103	0.517806
NK-->T8	CD58	Activated 4hr	0.0385412	0.481115
T0-->T0	CD58	Activated 4hr	0.157038	0.679896
T0-->T4	CD58	Activated 4hr	-0.147347	0.00117949
T0-->T8	CD58	Activated 4hr	-0.0702731	0.0389907
T4-->T4	CD58	Activated 4hr	-0.140683	2.50517e-05
T4-->T8	CD58	Activated 4hr	-0.134272	0.00128104
T8-->T8	CD58	Activated 4hr	-0.103696	0.00064652
B-->B	CD58	Resting 24hr	0.137649	0.0219111
B-->M14	CD58	Resting 24hr	0.12209	0.531873
B-->Negs	CD58	Resting 24hr	0.179429	0.00340844
B-->NK	CD58	Resting 24hr	0.188844	0.00376049
B-->T0	CD58	Resting 24hr	0.00921036	0.949783
B-->T4	CD58	Resting 24hr	-0.0909136	0.151913
B-->T8	CD58	Resting 24hr	-0.0268021	0.234479
M14-->M14	CD58	Resting 24hr	0.407134	0.283401
M14-->Negs	CD58	Resting 24hr	0.306113	0.0410176
M14-->NK	CD58	Resting 24hr	-0.0361917	0.750165
M14-->T0	CD58	Resting 24hr	-0.0958184	0.99559
M14-->T4	CD58	Resting 24hr	-0.102841	0.646749
M14-->T8	CD58	Resting 24hr	-0.110356	0.758135
Negs-->Negs	CD58	Resting 24hr	0.299508	0.310745
Negs-->T0	CD58	Resting 24hr	0.0683243	0.449993
Negs-->T4	CD58	Resting 24hr	-0.0641216	0.349126
Negs-->T8	CD58	Resting 24hr	0.00390366	0.710273
NK-->Negs	CD58	Resting 24hr	0.0327581	0.494894
NK-->NK	CD58	Resting 24hr	0.175978	0.011202
NK-->T0	CD58	Resting 24hr	0.0828432	0.403274
NK-->T4	CD58	Resting 24hr	-0.0778123	0.113725
NK-->T8	CD58	Resting 24hr	-0.0619667	0.29255
T0-->T0	CD58	Resting 24hr	-0.0100825	0.871297
T0-->T4	CD58	Resting 24hr	-0.0697486	0.10564
T0-->T8	CD58	Resting 24hr	-0.0884606	0.207731
T4-->T4	CD58	Resting 24hr	-0.0212418	0.930643
T4-->T8	CD58	Resting 24hr	-0.0552701	0.182863
T8-->T8	CD58	Resting 24hr	-0.0692515	0.124094
B-->B	CD58	Resting 4hr	0.259129	0.00581244
B-->M14	CD58	Resting 4hr	0.187715	0.00159346
B-->Negs	CD58	Resting 4hr	0.21204	0.0638891
B-->NK	CD58	Resting 4hr	0.21958	0.00159346
B-->T0	CD58	Resting 4hr	0.148859	0.482694
B-->T4	CD58	Resting 4hr	0.158068	0.00448101
B-->T8	CD58	Resting 4hr	0.121091	0.00949104
M14-->M14	CD58	Resting 4hr	0.421579	0.0195813
M14-->Negs	CD58	Resting 4hr	0.198132	0.00310393
M14-->NK	CD58	Resting 4hr	0.180766	0.0262502
M14-->T0	CD58	Resting 4hr	0.0545778	0.485548
M14-->T4	CD58	Resting 4hr	0.0287816	0.828851
M14-->T8	CD58	Resting 4hr	0.0380375	0.503823
Negs-->Negs	CD58	Resting 4hr	0.271876	0.0172667
Negs-->T0	CD58	Resting 4hr	0.135348	0.392683
Negs-->T4	CD58	Resting 4hr	-0.00751282	0.941518
Negs-->T8	CD58	Resting 4hr	-0.0116232	0.905877
NK-->Negs	CD58	Resting 4hr	0.25831	0.00159346
NK-->NK	CD58	Resting 4hr	0.24726	0.00430313
NK-->T0	CD58	Resting 4hr	0.0764236	0.734183
NK-->T4	CD58	Resting 4hr	-0.0970916	0.0103495
NK-->T8	CD58	Resting 4hr	-0.0672966	0.170934
T0-->T0	CD58	Resting 4hr	-0.0448317	0.322791
T0-->T4	CD58	Resting 4hr	-0.218917	0.0151143
T0-->T8	CD58	Resting 4hr	-0.113271	0.00159346
T4-->T4	CD58	Resting 4hr	-0.13527	0.0389907
T4-->T8	CD58	Resting 4hr	-0.167763	0.00013437
T8-->T8	CD58	Resting 4hr	-0.128325	0.000415539
B-->B	CD80	Activated 24hr	0.0671222	0.819567
B-->M14	CD80	Activated 24hr	-0.070208	0.219959
B-->Negs	CD80	Activated 24hr	-0.0918753	0.210644
B-->NK	CD80	Activated 24hr	0.014114	0.882698
B-->T0	CD80	Activated 24hr	-0.00422601	0.450577
B-->T4	CD80	Activated 24hr	0.0298486	0.677412
B-->T8	CD80	Activated 24hr	0.0023499	0.913652
M14-->M14	CD80	Activated 24hr	-0.128835	0.360998
M14-->Negs	CD80	Activated 24hr	0.0314224	0.882632
M14-->NK	CD80	Activated 24hr	-0.11641	0.599868
M14-->T0	CD80	Activated 24hr	-0.082683	0.659701
M14-->T4	CD80	Activated 24hr	0.085666	0.774588
M14-->T8	CD80	Activated 24hr	0.00956915	0.93561
Negs-->Negs	CD80	Activated 24hr	0.00298644	0.873364
Negs-->T0	CD80	Activated 24hr	-0.0627855	0.798243
Negs-->T4	CD80	Activated 24hr	0.00434917	0.982169
Negs-->T8	CD80	Activated 24hr	-0.107947	0.256099
NK-->Negs	CD80	Activated 24hr	0.00512929	0.827668
NK-->NK	CD80	Activated 24hr	0.0344418	0.911225
NK-->T0	CD80	Activated 24hr	0.0219321	0.356368
NK-->T4	CD80	Activated 24hr	-0.00136131	0.907915
NK-->T8	CD80	Activated 24hr	-0.0470931	0.817664
T0-->T0	CD80	Activated 24hr	-0.0566305	0.487072
T0-->T4	CD80	Activated 24hr	-0.0184852	0.865596
T0-->T8	CD80	Activated 24hr	-0.011235	0.503223
T4-->T4	CD80	Activated 24hr	0.0412027	0.453021
T4-->T8	CD80	Activated 24hr	0.00616906	0.814568
T8-->T8	CD80	Activated 24hr	-0.0423411	0.831308
B-->B	CD80	Activated 4hr	0.145544	0.00944689
B-->M14	CD80	Activated 4hr	0.00218465	0.926557
B-->Negs	CD80	Activated 4hr	0.0879008	0.958107
B-->NK	CD80	Activated 4hr	0.129635	0.101654
B-->T0	CD80	Activated 4hr	0.103935	0.555045
B-->T4	CD80	Activated 4hr	0.128139	0.00221906
B-->T8	CD80	Activated 4hr	0.0892252	0.061623
M14-->M14	CD80	Activated 4hr	0.0600313	0.888311
M14-->Negs	CD80	Activated 4hr	-0.144746	0.415798
M14-->NK	CD80	Activated 4hr	0.0124368	0.955135
M14-->T0	CD80	Activated 4hr	-0.0450912	0.64918
M14-->T4	CD80	Activated 4hr	-0.0241707	0.828851
M14-->T8	CD80	Activated 4hr	-0.0611455	0.638778
Negs-->Negs	CD80	Activated 4hr	0.0239647	0.521742
Negs-->T0	CD80	Activated 4hr	-0.030016	0.141695
Negs-->T4	CD80	Activated 4hr	0.0149746	0.712984
Negs-->T8	CD80	Activated 4hr	-0.0880982	0.106806
NK-->Negs	CD80	Activated 4hr	-0.154693	0.0636279
NK-->NK	CD80	Activated 4hr	-0.0308766	0.819567
NK-->T0	CD80	Activated 4hr	0.0589002	0.725858
NK-->T4	CD80	Activated 4hr	0.0173113	0.453472
NK-->T8	CD80	Activated 4hr	0.0512548	0.514107
T0-->T0	CD80	Activated 4hr	-0.0162259	0.711813
T0-->T4	CD80	Activated 4hr	-0.0862819	0.102749
T0-->T8	CD80	Activated 4hr	-0.0220858	0.314318
T4-->T4	CD80	Activated 4hr	-0.0423391	0.937623
T4-->T8	CD80	Activated 4hr	-0.00358829	0.932852
T8-->T8	CD80	Activated 4hr	-0.0261673	0.496218
B-->B	CD80	Resting 24hr	-0.0693436	0.95221
B-->M14	CD80	Resting 24hr	-0.127967	0.204537
B-->Negs	CD80	Resting 24hr	-0.0223044	0.739374
B-->NK	CD80	Resting 24hr	-0.0516411	0.962526
B-->T0	CD80	Resting 24hr	-0.0775869	0.606787
B-->T4	CD80	Resting 24hr	-0.0276274	0.911225
B-->T8	CD80	Resting 24hr	-0.00847975	0.817059
M14-->M14	CD80	Resting 24hr	0.361469	0.483103
M14-->Negs	CD80	Resting 24hr	0.182604	0.557747
M14-->NK	CD80	Resting 24hr	-0.12702	0.633224
M14-->T0	CD80	Resting 24hr	-0.0498294	0.911225
M14-->T4	CD80	Resting 24hr	-0.171201	0.485922
M14-->T8	CD80	Resting 24hr	-0.0327089	0.518745
Negs-->Negs	CD80	Resting 24hr	0.227222	0.731144
Negs-->T0	CD80	Resting 24hr	0.0100284	0.628259
Negs-->T4	CD80	Resting 24hr	-0.000999507	0.7494
Negs-->T8	CD80	Resting 24hr	0.0286658	0.748594
NK-->Negs	CD80	Resting 24hr	0.00466501	0.922675
NK-->NK	CD80	Resting 24hr	0.0826583	0.128834
NK-->T0	CD80	Resting 24hr	-0.0362601	0.911225
NK-->T4	CD80	Resting 24hr	0.0181112	0.811077
NK-->T8	CD80	Resting 24hr	0.0204943	0.853869
T0-->T0	CD80	Resting 24hr	-0.0935447	0.720618
T0-->T4	CD80	Resting 24hr	-0.0195826	0.321298
T0-->T8	CD80	Resting 24hr	-0.0760439	0.662889
T4-->T4	CD80	Resting 24hr	0.0250313	0.949783
T4-->T8	CD80	Resting 24hr	-0.0101518	0.708553
T8-->T8	CD80	Resting 24hr	-0.0054041	0.618407
B-->B	CD80	Resting 4hr	0.216138	0.00365422
B-->M14	CD80	Resting 4hr	-0.0591858	0.686589
B-->Negs	CD80	Resting 4hr	0.0502998	0.925137
B-->NK	CD80	Resting 4hr	0.125131	0.0025216
B-->T0	CD80	Resting 4hr	0.164564	0.0636928
B-->T4	CD80	Resting 4hr	0.107621	0.0321083
B-->T8	CD80	Resting 4hr	0.14227	0.035871
M14-->M14	CD80	Resting 4hr	0.0629654	0.466496
M14-->Negs	CD80	Resting 4hr	-0.214561	0.0507566
M14-->NK	CD80	Resting 4hr	-0.043607	0.250941
M14-->T0	CD80	Resting 4hr	-0.0557378	0.234479
M14-->T4	CD80	Resting 4hr	-0.103736	0.0774712
M14-->T8	CD80	Resting 4hr	-0.0556043	0.53095
Negs-->Negs	CD80	Resting 4hr	-0.0571613	0.708553
Negs-->T0	CD80	Resting 4hr	-0.179572	0.301759
Negs-->T4	CD80	Resting 4hr	-0.0309093	0.975332
Negs-->T8	CD80	Resting 4hr	-0.0376849	0.662916
NK-->Negs	CD80	Resting 4hr	0.0315529	0.895247
NK-->NK	CD80	Resting 4hr	0.0883791	0.328298
NK-->T0	CD80	Resting 4hr	0.0796897	0.817059
NK-->T4	CD80	Resting 4hr	0.0236522	0.676859
NK-->T8	CD80	Resting 4hr	0.0171976	0.872708
T0-->T0	CD80	Resting 4hr	-0.0797657	0.191358
T0-->T4	CD80	Resting 4hr	0.044448	0.497365
T0-->T8	CD80	Resting 4hr	-0.00317535	0.828851
T4-->T4	CD80	Resting 4hr	-0.027699	0.769079
T4-->T8	CD80	Resting 4hr	-0.0299302	0.501666
T8-->T8	CD80	Resting 4hr	-0.0342267	0.192375
B-->B	CD93	Activated 24hr	0.095847	0.638871
B-->M14	CD93	Activated 24hr	0.06093	0.938619
B-->Negs	CD93	Activated 24hr	0.0720255	0.338933
B-->NK	CD93	Activated 24hr	0.0187226	0.911225
B-->T0	CD93	Activated 24hr	-0.0377821	0.664731
B-->T4	CD93	Activated 24hr	-0.0472982	0.251839
B-->T8	CD93	Activated 24hr	0.0339056	0.195425
M14-->M14	CD93	Activated 24hr	-0.131722	0.494894
M14-->Negs	CD93	Activated 24hr	-0.104827	0.756315
M14-->NK	CD93	Activated 24hr	-0.0515166	0.606362
M14-->T0	CD93	Activated 24hr	-0.238715	0.271276
M14-->T4	CD93	Activated 24hr	0.0745038	0.811821
M14-->T8	CD93	Activated 24hr	0.0809661	0.392683
Negs-->Negs	CD93	Activated 24hr	0.00847795	0.798243
Negs-->T0	CD93	Activated 24hr	0.0407123	0.698147
Negs-->T4	CD93	Activated 24hr	-0.00671041	0.643326
Negs-->T8	CD93	Activated 24hr	-0.00919329	0.57512
NK-->Negs	CD93	Activated 24hr	0.0184917	0.964962
NK-->NK	CD93	Activated 24hr	0.0021085	0.886478
NK-->T0	CD93	Activated 24hr	-0.0216334	0.95221
NK-->T4	CD93	Activated 24hr	-0.0411534	0.237974
NK-->T8	CD93	Activated 24hr	-0.0354897	0.94064
T0-->T0	CD93	Activated 24hr	0.0240297	0.925137
T0-->T4	CD93	Activated 24hr	0.0219481	0.784706
T0-->T8	CD93	Activated 24hr	-0.0291376	0.263975
T4-->T4	CD93	Activated 24hr	-0.00701773	0.633224
T4-->T8	CD93	Activated 24hr	-0.00318444	0.907496
T8-->T8	CD93	Activated 24hr	-0.027573	0.761444
B-->B	CD93	Activated 4hr	0.15015	0.0270954
B-->M14	CD93	Activated 4hr	-0.0178666	0.527502
B-->Negs	CD93	Activated 4hr	0.0847393	0.999242
B-->NK	CD93	Activated 4hr	0.18611	0.0405952
B-->T0	CD93	Activated 4hr	0.070961	0.441777
B-->T4	CD93	Activated 4hr	0.0819988	0.00128104
B-->T8	CD93	Activated 4hr	0.0688108	0.022929
M14-->M14	CD93	Activated 4hr	-0.135482	0.0399881
M14-->Negs	CD93	Activated 4hr	-0.0133885	0.798243
M14-->NK	CD93	Activated 4hr	-0.09689	0.461463
M14-->T0	CD93	Activated 4hr	0.0267449	0.998585
M14-->T4	CD93	Activated 4hr	-0.0454917	0.641322
M14-->T8	CD93	Activated 4hr	-0.015678	0.694333
Negs-->Negs	CD93	Activated 4hr	0.100672	0.84186
Negs-->T0	CD93	Activated 4hr	0.000306501	0.598915
Negs-->T4	CD93	Activated 4hr	-0.0809136	0.170162
Negs-->T8	CD93	Activated 4hr	-0.0968518	0.336405
NK-->Negs	CD93	Activated 4hr	0.00601744	0.925137
NK-->NK	CD93	Activated 4hr	-0.0277472	0.828851
NK-->T0	CD93	Activated 4hr	0.0278395	0.891085
NK-->T4	CD93	Activated 4hr	0.0637032	0.136558
NK-->T8	CD93	Activated 4hr	0.00954688	0.739374
T0-->T0	CD93	Activated 4hr	-0.0633421	0.952639
T0-->T4	CD93	Activated 4hr	-0.0263053	0.527805
T0-->T8	CD93	Activated 4hr	-0.0328653	0.437922
T4-->T4	CD93	Activated 4hr	-0.0329767	0.911225
T4-->T8	CD93	Activated 4hr	-0.0114407	0.882698
T8-->T8	CD93	Activated 4hr	-0.00151937	0.917661
B-->B	CD93	Resting 24hr	0.0140346	0.454019
B-->M14	CD93	Resting 24hr	-0.0951967	0.0789258
B-->Negs	CD93	Resting 24hr	-0.119016	0.95221
B-->NK	CD93	Resting 24hr	0.0734819	0.0591219
B-->T0	CD93	Resting 24hr	-0.0635344	0.698147
B-->T4	CD93	Resting 24hr	0.0299225	0.542642
B-->T8	CD93	Resting 24hr	0.0203747	0.921043
M14-->M14	CD93	Resting 24hr	0.609821	0.0960833
M14-->Negs	CD93	Resting 24hr	0.279418	0.30438
M14-->NK	CD93	Resting 24hr	-0.170157	0.328537
M14-->T0	CD93	Resting 24hr	-0.0824446	0.676418
M14-->T4	CD93	Resting 24hr	-0.212279	0.0285198
M14-->T8	CD93	Resting 24hr	-0.171821	0.0132404
Negs-->Negs	CD93	Resting 24hr	0.372535	0.353403
Negs-->T0	CD93	Resting 24hr	0.014023	0.530364
Negs-->T4	CD93	Resting 24hr	-0.045144	0.788201
Negs-->T8	CD93	Resting 24hr	-0.0781671	0.300332
NK-->Negs	CD93	Resting 24hr	-0.0284279	0.898044
NK-->NK	CD93	Resting 24hr	0.0459231	0.267585
NK-->T0	CD93	Resting 24hr	0.0804335	0.639909
NK-->T4	CD93	Resting 24hr	0.00524746	0.897453
NK-->T8	CD93	Resting 24hr	0.0332097	0.575651
T0-->T0	CD93	Resting 24hr	-0.0562131	0.550628
T0-->T4	CD93	Resting 24hr	-0.0444863	0.0868902
T0-->T8	CD93	Resting 24hr	-0.0666802	0.746202
T4-->T4	CD93	Resting 24hr	-0.0159723	0.43284
T4-->T8	CD93	Resting 24hr	-0.0344894	0.22909
T8-->T8	CD93	Resting 24hr	-0.0516503	0.0219594
B-->B	CD93	Resting 4hr	0.259013	0.0103495
B-->M14	CD93	Resting 4hr	-0.0557566	0.72609
B-->Negs	CD93	Resting 4hr	0.0660637	0.886478
B-->NK	CD93	Resting 4hr	0.171392	0.011815
B-->T0	CD93	Resting 4hr	0.105611	0.450154
B-->T4	CD93	Resting 4hr	0.131935	0.017048
B-->T8	CD93	Resting 4hr	0.124594	0.00954858
M14-->M14	CD93	Resting 4hr	0.205899	0.0713975
M14-->Negs	CD93	Resting 4hr	-0.0474724	0.828851
M14-->NK	CD93	Resting 4hr	0.00526005	0.704229
M14-->T0	CD93	Resting 4hr	-0.0540221	0.336405
M14-->T4	CD93	Resting 4hr	-0.106319	0.00343024
M14-->T8	CD93	Resting 4hr	-0.0808252	0.179727
Negs-->Negs	CD93	Resting 4hr	-0.0273597	0.844357
Negs-->T0	CD93	Resting 4hr	0.00224335	0.898082
Negs-->T4	CD93	Resting 4hr	-0.0656889	0.129361
Negs-->T8	CD93	Resting 4hr	-0.0867813	0.936069
NK-->Negs	CD93	Resting 4hr	0.00759606	0.895875
NK-->NK	CD93	Resting 4hr	0.102515	0.205049
NK-->T0	CD93	Resting 4hr	0.0983539	0.886478
NK-->T4	CD93	Resting 4hr	-0.00420535	0.859821
NK-->T8	CD93	Resting 4hr	0.00746344	0.574206
T0-->T0	CD93	Resting 4hr	-0.0950678	0.646749
T0-->T4	CD93	Resting 4hr	-0.110402	0.400435
T0-->T8	CD93	Resting 4hr	0.00350457	0.828851
T4-->T4	CD93	Resting 4hr	-0.0525247	0.819567
T4-->T8	CD93	Resting 4hr	-0.0441845	0.267633
T8-->T8	CD93	Resting 4hr	-0.0292444	0.579602
B-->B	CDH2	Activated 24hr	0.0876579	0.0542248
B-->M14	CDH2	Activated 24hr	0.122537	0.758135
B-->Negs	CDH2	Activated 24hr	-0.0184124	0.968108
B-->NK	CDH2	Activated 24hr	-0.0505918	0.367758
B-->T0	CDH2	Activated 24hr	-0.0653246	0.871931
B-->T4	CDH2	Activated 24hr	0.0214389	0.557747
B-->T8	CDH2	Activated 24hr	0.0484863	0.293032
M14-->M14	CDH2	Activated 24hr	-0.19707	0.0460289
M14-->Negs	CDH2	Activated 24hr	-0.0352003	0.825615
M14-->NK	CDH2	Activated 24hr	-0.0678808	0.907277
M14-->T0	CDH2	Activated 24hr	0.0271824	0.659701
M14-->T4	CDH2	Activated 24hr	0.0763441	0.958107
M14-->T8	CDH2	Activated 24hr	-0.0290414	0.907915
Negs-->Negs	CDH2	Activated 24hr	-0.0109761	0.56884
Negs-->T0	CDH2	Activated 24hr	0.06707	0.969178
Negs-->T4	CDH2	Activated 24hr	-0.0312032	0.793061
Negs-->T8	CDH2	Activated 24hr	-0.0952931	0.349963
NK-->Negs	CDH2	Activated 24hr	0.00795005	0.965703
NK-->NK	CDH2	Activated 24hr	-0.0318281	0.401052
NK-->T0	CDH2	Activated 24hr	0.025928	0.865596
NK-->T4	CDH2	Activated 24hr	-0.0388818	0.313632
NK-->T8	CDH2	Activated 24hr	-0.0277139	0.571666
T0-->T0	CDH2	Activated 24hr	-0.0975901	0.55857
T0-->T4	CDH2	Activated 24hr	-0.0546356	0.814303
T0-->T8	CDH2	Activated 24hr	-0.12198	0.179727
T4-->T4	CDH2	Activated 24hr	0.0327206	0.33438
T4-->T8	CDH2	Activated 24hr	0.0476885	0.074166
T8-->T8	CDH2	Activated 24hr	-0.028154	0.957109
B-->B	CDH2	Activated 4hr	0.142111	0.00108961
B-->M14	CDH2	Activated 4hr	-0.0668149	0.0174911
B-->Negs	CDH2	Activated 4hr	0.0885153	0.825615
B-->NK	CDH2	Activated 4hr	0.144429	0.0155517
B-->T0	CDH2	Activated 4hr	0.0893429	0.212438
B-->T4	CDH2	Activated 4hr	0.0821029	0.0823905
B-->T8	CDH2	Activated 4hr	0.114424	0.014584
M14-->M14	CDH2	Activated 4hr	-0.128421	0.00842833
M14-->Negs	CDH2	Activated 4hr	-0.0639599	0.637173
M14-->NK	CDH2	Activated 4hr	-0.0627864	0.577227
M14-->T0	CDH2	Activated 4hr	-0.00253543	0.907915
M14-->T4	CDH2	Activated 4hr	-0.0797304	0.106237
M14-->T8	CDH2	Activated 4hr	-0.0887866	0.0726737
Negs-->Negs	CDH2	Activated 4hr	-0.0738398	0.202075
Negs-->T0	CDH2	Activated 4hr	0.00365227	0.658499
Negs-->T4	CDH2	Activated 4hr	-0.0112894	0.506496
Negs-->T8	CDH2	Activated 4hr	-0.0252194	0.577135
NK-->Negs	CDH2	Activated 4hr	-0.0248122	0.907781
NK-->NK	CDH2	Activated 4hr	0.0355085	0.898082
NK-->T0	CDH2	Activated 4hr	0.0737307	0.814303
NK-->T4	CDH2	Activated 4hr	0.0874037	0.0803766
NK-->T8	CDH2	Activated 4hr	0.00802396	0.712984
T0-->T0	CDH2	Activated 4hr	-0.0258198	0.889597
T0-->T4	CDH2	Activated 4hr	-0.0126118	0.494894
T0-->T8	CDH2	Activated 4hr	-0.0822557	0.244407
T4-->T4	CDH2	Activated 4hr	-0.0492309	0.7856
T4-->T8	CDH2	Activated 4hr	-0.0100867	0.844357
T8-->T8	CDH2	Activated 4hr	0.040331	0.482694
B-->B	CDH2	Resting 24hr	-0.0214734	0.793557
B-->M14	CDH2	Resting 24hr	-0.0549744	0.315891
B-->Negs	CDH2	Resting 24hr	8.67855e-05	0.815101
B-->NK	CDH2	Resting 24hr	0.0786842	0.06546
B-->T0	CDH2	Resting 24hr	-0.0452703	0.833291
B-->T4	CDH2	Resting 24hr	0.0503375	0.306779
B-->T8	CDH2	Resting 24hr	0.0179101	0.847917
M14-->M14	CDH2	Resting 24hr	0.487384	0.263975
M14-->Negs	CDH2	Resting 24hr	0.137872	0.881727
M14-->NK	CDH2	Resting 24hr	-0.190919	0.329468
M14-->T0	CDH2	Resting 24hr	-0.236431	0.00127149
M14-->T4	CDH2	Resting 24hr	-0.259551	0.021317
M14-->T8	CDH2	Resting 24hr	-0.202849	0.110345
Negs-->Negs	CDH2	Resting 24hr	0.240413	0.523855
Negs-->T0	CDH2	Resting 24hr	0.1138	0.34826
Negs-->T4	CDH2	Resting 24hr	-0.0600901	0.576234
Negs-->T8	CDH2	Resting 24hr	-0.0397188	0.717332
NK-->Negs	CDH2	Resting 24hr	-0.0276058	0.934188
NK-->NK	CDH2	Resting 24hr	0.0124712	0.873364
NK-->T0	CDH2	Resting 24hr	-0.0431561	0.411209
NK-->T4	CDH2	Resting 24hr	-0.0345167	0.233455
NK-->T8	CDH2	Resting 24hr	0.0199499	0.593617
T0-->T0	CDH2	Resting 24hr	-0.08676	0.95221
T0-->T4	CDH2	Resting 24hr	-0.0210704	0.76472
T0-->T8	CDH2	Resting 24hr	-0.0336763	0.844473
T4-->T4	CDH2	Resting 24hr	0.0033451	0.925137
T4-->T8	CDH2	Resting 24hr	-0.00752067	0.998585
T8-->T8	CDH2	Resting 24hr	0.00966383	0.550628
B-->B	CDH2	Resting 4hr	0.16261	0.124498
B-->M14	CDH2	Resting 4hr	-0.0598823	0.783731
B-->Negs	CDH2	Resting 4hr	-0.0504489	0.571964
B-->NK	CDH2	Resting 4hr	0.109432	0.0146743
B-->T0	CDH2	Resting 4hr	0.170161	0.0707985
B-->T4	CDH2	Resting 4hr	0.11885	0.00159346
B-->T8	CDH2	Resting 4hr	0.116385	0.00159346
M14-->M14	CDH2	Resting 4hr	0.0576094	0.52072
M14-->Negs	CDH2	Resting 4hr	-0.124506	0.155852
M14-->NK	CDH2	Resting 4hr	-0.000180864	0.257918
M14-->T0	CDH2	Resting 4hr	-0.050447	0.440845
M14-->T4	CDH2	Resting 4hr	-0.0923989	0.110345
M14-->T8	CDH2	Resting 4hr	-0.0652054	0.0596187
Negs-->Negs	CDH2	Resting 4hr	-0.126493	0.901152
Negs-->T0	CDH2	Resting 4hr	-0.0268735	0.936075
Negs-->T4	CDH2	Resting 4hr	-0.0933815	0.284631
Negs-->T8	CDH2	Resting 4hr	-0.0702509	0.300332
NK-->Negs	CDH2	Resting 4hr	-0.00925664	0.95224
NK-->NK	CDH2	Resting 4hr	0.0246286	0.667461
NK-->T0	CDH2	Resting 4hr	0.123301	0.726059
NK-->T4	CDH2	Resting 4hr	-0.0100501	0.9872
NK-->T8	CDH2	Resting 4hr	0.0530327	0.0471171
T0-->T0	CDH2	Resting 4hr	-0.0613641	0.537118
T0-->T4	CDH2	Resting 4hr	0.0575866	0.311656
T0-->T8	CDH2	Resting 4hr	-0.0162581	0.845667
T4-->T4	CDH2	Resting 4hr	-0.0408139	0.540557
T4-->T8	CDH2	Resting 4hr	-0.0215772	0.409471
T8-->T8	CDH2	Resting 4hr	-0.0334027	0.441964
B-->B	CHL1	Activated 24hr	0.0864229	0.386943
B-->M14	CHL1	Activated 24hr	-0.0253562	0.987764
B-->Negs	CHL1	Activated 24hr	-0.0614738	0.411209
B-->NK	CHL1	Activated 24hr	-0.0515443	0.5232
B-->T0	CHL1	Activated 24hr	-0.00485361	0.931359
B-->T4	CHL1	Activated 24hr	0.0362794	0.437922
B-->T8	CHL1	Activated 24hr	0.0201357	0.485626
M14-->M14	CHL1	Activated 24hr	-0.223053	0.141695
M14-->Negs	CHL1	Activated 24hr	-0.09993	0.213405
M14-->NK	CHL1	Activated 24hr	-0.040599	0.825615
M14-->T0	CHL1	Activated 24hr	-0.0349745	0.55598
M14-->T4	CHL1	Activated 24hr	0.013409	0.830035
M14-->T8	CHL1	Activated 24hr	-0.129074	0.465915
Negs-->Negs	CHL1	Activated 24hr	0.0595839	0.981296
Negs-->T0	CHL1	Activated 24hr	0.00260536	0.948563
Negs-->T4	CHL1	Activated 24hr	0.0162809	0.832591
Negs-->T8	CHL1	Activated 24hr	-0.0478479	0.876425
NK-->Negs	CHL1	Activated 24hr	-0.0448616	0.269757
NK-->NK	CHL1	Activated 24hr	-0.00211165	0.811821
NK-->T0	CHL1	Activated 24hr	0.0332585	0.778265
NK-->T4	CHL1	Activated 24hr	-0.00318322	0.911225
NK-->T8	CHL1	Activated 24hr	-0.0220043	0.948563
T0-->T0	CHL1	Activated 24hr	-0.079247	0.267585
T0-->T4	CHL1	Activated 24hr	0.0240283	0.876425
T0-->T8	CHL1	Activated 24hr	-0.0494082	0.41963
T4-->T4	CHL1	Activated 24hr	0.0366047	0.51471
T4-->T8	CHL1	Activated 24hr	0.0257269	0.876425
T8-->T8	CHL1	Activated 24hr	0.000830814	0.503823
B-->B	CHL1	Activated 4hr	0.198858	0.0747862
B-->M14	CHL1	Activated 4hr	0.135761	0.752281
B-->Negs	CHL1	Activated 4hr	0.0863036	0.700287
B-->NK	CHL1	Activated 4hr	0.161239	0.0148659
B-->T0	CHL1	Activated 4hr	0.166686	0.0820326
B-->T4	CHL1	Activated 4hr	0.10782	0.035871
B-->T8	CHL1	Activated 4hr	0.0734667	0.159845
M14-->M14	CHL1	Activated 4hr	-0.0372707	0.453027
M14-->Negs	CHL1	Activated 4hr	-0.0486941	0.716269
M14-->NK	CHL1	Activated 4hr	0.042611	0.380284
M14-->T0	CHL1	Activated 4hr	0.13523	0.43284
M14-->T4	CHL1	Activated 4hr	-0.0284757	0.786716
M14-->T8	CHL1	Activated 4hr	0.0504072	0.759289
Negs-->Negs	CHL1	Activated 4hr	-0.100922	0.583717
Negs-->T0	CHL1	Activated 4hr	0.105693	0.752435
Negs-->T4	CHL1	Activated 4hr	-0.0323881	0.585169
Negs-->T8	CHL1	Activated 4hr	0.0161059	0.828851
NK-->Negs	CHL1	Activated 4hr	0.0464608	0.443407
NK-->NK	CHL1	Activated 4hr	0.0472085	0.572909
NK-->T0	CHL1	Activated 4hr	0.102617	0.389515
NK-->T4	CHL1	Activated 4hr	0.0427643	0.150943
NK-->T8	CHL1	Activated 4hr	0.0283283	0.451019
T0-->T0	CHL1	Activated 4hr	0.103374	0.766883
T0-->T4	CHL1	Activated 4hr	-2.22794e-05	0.865431
T0-->T8	CHL1	Activated 4hr	-0.0433721	0.0561198
T4-->T4	CHL1	Activated 4hr	-0.088236	0.0281391
T4-->T8	CHL1	Activated 4hr	-0.0575926	0.0849613
T8-->T8	CHL1	Activated 4hr	-0.0798027	0.0587199
B-->B	CHL1	Resting 24hr	0.0182849	0.314318
B-->M14	CHL1	Resting 24hr	-0.0795101	0.326245
B-->Negs	CHL1	Resting 24hr	-0.0456066	0.876425
B-->NK	CHL1	Resting 24hr	0.0983513	0.0636279
B-->T0	CHL1	Resting 24hr	-0.0312972	0.914615
B-->T4	CHL1	Resting 24hr	0.0185072	0.574206
B-->T8	CHL1	Resting 24hr	0.0240868	0.726059
M14-->M14	CHL1	Resting 24hr	0.5086	0.129136
M14-->Negs	CHL1	Resting 24hr	0.20934	0.182916
M14-->NK	CHL1	Resting 24hr	-0.210036	0.0686983
M14-->T0	CHL1	Resting 24hr	-0.180166	0.563154
M14-->T4	CHL1	Resting 24hr	-0.171575	0.125873
M14-->T8	CHL1	Resting 24hr	-0.146048	0.0560338
Negs-->Negs	CHL1	Resting 24hr	0.413121	0.0856299
Negs-->T0	CHL1	Resting 24hr	-0.0925078	0.784706
Negs-->T4	CHL1	Resting 24hr	-0.129338	0.0659857
Negs-->T8	CHL1	Resting 24hr	0.0213306	0.734288
NK-->Negs	CHL1	Resting 24hr	-0.151025	0.41963
NK-->NK	CHL1	Resting 24hr	-0.0571949	0.692851
NK-->T0	CHL1	Resting 24hr	-0.0469283	0.888702
NK-->T4	CHL1	Resting 24hr	-0.0356556	0.91901
NK-->T8	CHL1	Resting 24hr	-0.0204271	0.817739
T0-->T0	CHL1	Resting 24hr	0.0225549	0.907915
T0-->T4	CHL1	Resting 24hr	0.0598306	0.77294
T0-->T8	CHL1	Resting 24hr	-0.052358	0.420999
T4-->T4	CHL1	Resting 24hr	-0.0121888	0.907915
T4-->T8	CHL1	Resting 24hr	0.00267813	0.86377
T8-->T8	CHL1	Resting 24hr	-0.0422981	0.124354
B-->B	CHL1	Resting 4hr	0.217524	0.0225505
B-->M14	CHL1	Resting 4hr	-0.070984	0.698147
B-->Negs	CHL1	Resting 4hr	0.107217	0.447801
B-->NK	CHL1	Resting 4hr	0.165109	0.00696966
B-->T0	CHL1	Resting 4hr	0.212903	0.0549447
B-->T4	CHL1	Resting 4hr	0.145126	0.00109968
B-->T8	CHL1	Resting 4hr	0.10718	0.0101599
M14-->M14	CHL1	Resting 4hr	0.217034	0.175637
M14-->Negs	CHL1	Resting 4hr	-0.00608545	0.941518
M14-->NK	CHL1	Resting 4hr	-0.0309531	0.303928
M14-->T0	CHL1	Resting 4hr	-0.0781126	0.451019
M14-->T4	CHL1	Resting 4hr	-0.124433	0.0168427
M14-->T8	CHL1	Resting 4hr	-0.0928293	0.0181433
Negs-->Negs	CHL1	Resting 4hr	0.0205117	0.981296
Negs-->T0	CHL1	Resting 4hr	-0.165499	0.114226
Negs-->T4	CHL1	Resting 4hr	-0.0987678	0.218465
Negs-->T8	CHL1	Resting 4hr	-0.084513	0.283042
NK-->Negs	CHL1	Resting 4hr	0.0493122	0.763076
NK-->NK	CHL1	Resting 4hr	0.0873439	0.323043
NK-->T0	CHL1	Resting 4hr	0.111715	0.901152
NK-->T4	CHL1	Resting 4hr	0.0499991	0.102838
NK-->T8	CHL1	Resting 4hr	0.0467768	0.162789
T0-->T0	CHL1	Resting 4hr	-0.172365	0.226342
T0-->T4	CHL1	Resting 4hr	0.00875302	0.781315
T0-->T8	CHL1	Resting 4hr	-0.0290986	0.699036
T4-->T4	CHL1	Resting 4hr	-0.0869131	0.141695
T4-->T8	CHL1	Resting 4hr	-0.0769288	0.168348
T8-->T8	CHL1	Resting 4hr	-0.0419218	0.168086
B-->B	CNTN1	Activated 24hr	0.106468	0.427455
B-->M14	CNTN1	Activated 24hr	-0.0387104	0.527048
B-->Negs	CNTN1	Activated 24hr	-0.131793	0.846925
B-->NK	CNTN1	Activated 24hr	-0.0165501	0.949783
B-->T0	CNTN1	Activated 24hr	-0.0866667	0.535403
B-->T4	CNTN1	Activated 24hr	0.00252776	0.828851
B-->T8	CNTN1	Activated 24hr	0.0283589	0.921768
M14-->M14	CNTN1	Activated 24hr	-0.179706	0.0591219
M14-->Negs	CNTN1	Activated 24hr	-0.0607594	0.809107
M14-->NK	CNTN1	Activated 24hr	-0.113533	0.911225
M14-->T0	CNTN1	Activated 24hr	-0.240329	0.323442
M14-->T4	CNTN1	Activated 24hr	0.0471265	0.662073
M14-->T8	CNTN1	Activated 24hr	-0.0908597	0.336405
Negs-->Negs	CNTN1	Activated 24hr	-0.0475521	0.314318
Negs-->T0	CNTN1	Activated 24hr	0.0187978	0.957975
Negs-->T4	CNTN1	Activated 24hr	0.00862053	0.664591
Negs-->T8	CNTN1	Activated 24hr	-0.0571637	0.882698
NK-->Negs	CNTN1	Activated 24hr	-0.0551956	0.756208
NK-->NK	CNTN1	Activated 24hr	0.0893847	0.886418
NK-->T0	CNTN1	Activated 24hr	0.128608	0.131548
NK-->T4	CNTN1	Activated 24hr	-0.00157466	0.830252
NK-->T8	CNTN1	Activated 24hr	-0.0111892	0.945966
T0-->T0	CNTN1	Activated 24hr	-0.0623286	0.988547
T0-->T4	CNTN1	Activated 24hr	-0.00733754	0.907915
T0-->T8	CNTN1	Activated 24hr	0.00793812	0.67563
T4-->T4	CNTN1	Activated 24hr	-0.00646915	0.75536
T4-->T8	CNTN1	Activated 24hr	0.0300547	0.126175
T8-->T8	CNTN1	Activated 24hr	-0.0222361	0.95221
B-->B	CNTN1	Activated 4hr	0.156262	0.0524695
B-->M14	CNTN1	Activated 4hr	-0.0507429	0.10158
B-->Negs	CNTN1	Activated 4hr	-0.0032085	0.446256
B-->NK	CNTN1	Activated 4hr	0.120841	0.0659031
B-->T0	CNTN1	Activated 4hr	0.199703	0.103947
B-->T4	CNTN1	Activated 4hr	0.104454	0.0235196
B-->T8	CNTN1	Activated 4hr	0.0840318	0.0195813
M14-->M14	CNTN1	Activated 4hr	-0.134624	0.088556
M14-->Negs	CNTN1	Activated 4hr	-0.104628	0.29469
M14-->NK	CNTN1	Activated 4hr	-0.00453977	0.784706
M14-->T0	CNTN1	Activated 4hr	-0.00507294	0.574206
M14-->T4	CNTN1	Activated 4hr	-0.0308083	0.22136
M14-->T8	CNTN1	Activated 4hr	-0.105409	0.259129
Negs-->Negs	CNTN1	Activated 4hr	-0.169138	0.298782
Negs-->T0	CNTN1	Activated 4hr	0.101483	0.886478
Negs-->T4	CNTN1	Activated 4hr	-0.084163	0.257846
Negs-->T8	CNTN1	Activated 4hr	-0.0777832	0.170934
NK-->Negs	CNTN1	Activated 4hr	-0.0193807	0.958843
NK-->NK	CNTN1	Activated 4hr	-0.00629287	0.817059
NK-->T0	CNTN1	Activated 4hr	0.120204	0.551275
NK-->T4	CNTN1	Activated 4hr	0.0190217	0.124498
NK-->T8	CNTN1	Activated 4hr	0.0886769	0.0477044
T0-->T0	CNTN1	Activated 4hr	-0.0120747	0.987426
T0-->T4	CNTN1	Activated 4hr	-0.00771301	0.951616
T0-->T8	CNTN1	Activated 4hr	0.0717893	0.779049
T4-->T4	CNTN1	Activated 4hr	-0.0691173	0.487451
T4-->T8	CNTN1	Activated 4hr	-0.0562143	0.441777
T8-->T8	CNTN1	Activated 4hr	0.0294716	0.825615
B-->B	CNTN1	Resting 24hr	-0.0198453	0.574531
B-->M14	CNTN1	Resting 24hr	-0.0921225	0.577805
B-->Negs	CNTN1	Resting 24hr	0.0652365	0.353453
B-->NK	CNTN1	Resting 24hr	0.0176474	0.641322
B-->T0	CNTN1	Resting 24hr	-0.0768831	0.620207
B-->T4	CNTN1	Resting 24hr	0.0461362	0.643326
B-->T8	CNTN1	Resting 24hr	-0.0185381	0.987426
M14-->M14	CNTN1	Resting 24hr	0.395648	0.336572
M14-->Negs	CNTN1	Resting 24hr	0.0949526	0.769595
M14-->NK	CNTN1	Resting 24hr	-0.214434	0.0713975
M14-->T0	CNTN1	Resting 24hr	-0.0948822	0.90282
M14-->T4	CNTN1	Resting 24hr	-0.107687	0.775266
M14-->T8	CNTN1	Resting 24hr	-0.125415	0.412208
Negs-->Negs	CNTN1	Resting 24hr	0.179395	0.59789
Negs-->T0	CNTN1	Resting 24hr	0.0545646	0.407056
Negs-->T4	CNTN1	Resting 24hr	-0.0841938	0.495992
Negs-->T8	CNTN1	Resting 24hr	-0.054686	0.68991
NK-->Negs	CNTN1	Resting 24hr	-0.0383387	0.727765
NK-->NK	CNTN1	Resting 24hr	-0.00198757	0.981457
NK-->T0	CNTN1	Resting 24hr	0.0148217	0.870749
NK-->T4	CNTN1	Resting 24hr	-0.0360548	0.480132
NK-->T8	CNTN1	Resting 24hr	-0.0278257	0.751192
T0-->T0	CNTN1	Resting 24hr	-0.121601	0.397773
T0-->T4	CNTN1	Resting 24hr	-0.0593337	0.643848
T0-->T8	CNTN1	Resting 24hr	-0.0306281	0.930175
T4-->T4	CNTN1	Resting 24hr	-0.0227881	0.891085
T4-->T8	CNTN1	Resting 24hr	-0.00907195	0.853948
T8-->T8	CNTN1	Resting 24hr	-0.000926292	0.836007
B-->B	CNTN1	Resting 4hr	0.244631	0.00404161
B-->M14	CNTN1	Resting 4hr	-0.144238	0.254259
B-->Negs	CNTN1	Resting 4hr	-0.0417679	0.545686
B-->NK	CNTN1	Resting 4hr	0.146446	0.0636279
B-->T0	CNTN1	Resting 4hr	0.138437	0.0657199
B-->T4	CNTN1	Resting 4hr	0.140173	0.0195813
B-->T8	CNTN1	Resting 4hr	0.156801	0.00246919
M14-->M14	CNTN1	Resting 4hr	0.0336562	0.64493
M14-->Negs	CNTN1	Resting 4hr	-0.116543	0.757848
M14-->NK	CNTN1	Resting 4hr	-0.05091	0.473317
M14-->T0	CNTN1	Resting 4hr	-0.0280599	0.550628
M14-->T4	CNTN1	Resting 4hr	-0.135742	0.117171
M14-->T8	CNTN1	Resting 4hr	-0.088232	0.102894
Negs-->Negs	CNTN1	Resting 4hr	-0.00488368	0.739789
Negs-->T0	CNTN1	Resting 4hr	0.0268922	0.941518
Negs-->T4	CNTN1	Resting 4hr	-0.0129464	0.949045
Negs-->T8	CNTN1	Resting 4hr	-0.0490231	0.493297
NK-->Negs	CNTN1	Resting 4hr	-0.0216916	0.692851
NK-->NK	CNTN1	Resting 4hr	0.0952219	0.235157
NK-->T0	CNTN1	Resting 4hr	0.108887	0.832591
NK-->T4	CNTN1	Resting 4hr	0.0334739	0.676859
NK-->T8	CNTN1	Resting 4hr	0.0324275	0.7494
T0-->T0	CNTN1	Resting 4hr	-0.126008	0.309339
T0-->T4	CNTN1	Resting 4hr	-0.00512581	0.995357
T0-->T8	CNTN1	Resting 4hr	-0.0719956	0.124094
T4-->T4	CNTN1	Resting 4hr	-0.00241796	0.712984
T4-->T8	CNTN1	Resting 4hr	-0.0127537	0.676418
T8-->T8	CNTN1	Resting 4hr	0.0271453	0.968018
B-->B	EFNB1	Activated 24hr	-0.0593145	0.452204
B-->M14	EFNB1	Activated 24hr	-0.0600781	0.761444
B-->Negs	EFNB1	Activated 24hr	-0.0348947	0.942381
B-->NK	EFNB1	Activated 24hr	-0.0386741	0.7856
B-->T0	EFNB1	Activated 24hr	0.00703469	0.523855
B-->T4	EFNB1	Activated 24hr	0.0222418	0.844304
B-->T8	EFNB1	Activated 24hr	-0.0136056	0.784706
M14-->M14	EFNB1	Activated 24hr	-0.00865613	0.550628
M14-->Negs	EFNB1	Activated 24hr	0.0286158	0.94064
M14-->NK	EFNB1	Activated 24hr	-0.0534916	0.835844
M14-->T0	EFNB1	Activated 24hr	-0.111828	0.218226
M14-->T4	EFNB1	Activated 24hr	0.101826	0.898962
M14-->T8	EFNB1	Activated 24hr	0.0143604	0.907425
Negs-->Negs	EFNB1	Activated 24hr	0.168287	0.352634
Negs-->T0	EFNB1	Activated 24hr	-0.0766009	0.704229
Negs-->T4	EFNB1	Activated 24hr	-0.0187809	0.636588
Negs-->T8	EFNB1	Activated 24hr	-0.0588545	0.873364
NK-->Negs	EFNB1	Activated 24hr	-0.0389226	0.949783
NK-->NK	EFNB1	Activated 24hr	-0.0378087	0.0707985
NK-->T0	EFNB1	Activated 24hr	-0.0112087	0.676418
NK-->T4	EFNB1	Activated 24hr	-0.0336453	0.768756
NK-->T8	EFNB1	Activated 24hr	-0.0300518	0.328164
T0-->T0	EFNB1	Activated 24hr	-0.23735	0.178687
T0-->T4	EFNB1	Activated 24hr	-0.00400785	0.888702
T0-->T8	EFNB1	Activated 24hr	0.00159451	0.707003
T4-->T4	EFNB1	Activated 24hr	0.0280391	0.58268
T4-->T8	EFNB1	Activated 24hr	0.0223415	0.232596
T8-->T8	EFNB1	Activated 24hr	-0.0152583	0.834392
B-->B	EFNB1	Activated 4hr	-0.0127068	0.876547
B-->M14	EFNB1	Activated 4hr	-0.0283473	0.447801
B-->Negs	EFNB1	Activated 4hr	0.036197	0.93537
B-->NK	EFNB1	Activated 4hr	0.0609442	0.7746
B-->T0	EFNB1	Activated 4hr	0.0548061	0.805343
B-->T4	EFNB1	Activated 4hr	0.0505893	0.286725
B-->T8	EFNB1	Activated 4hr	0.0538489	0.11326
M14-->M14	EFNB1	Activated 4hr	-0.0233592	0.989389
M14-->Negs	EFNB1	Activated 4hr	-0.0599393	0.443407
M14-->NK	EFNB1	Activated 4hr	-0.0164478	0.979105
M14-->T0	EFNB1	Activated 4hr	0.0865522	0.577805
M14-->T4	EFNB1	Activated 4hr	-0.00363391	0.828851
M14-->T8	EFNB1	Activated 4hr	-0.0149618	0.482694
Negs-->Negs	EFNB1	Activated 4hr	-0.0465505	0.986656
Negs-->T0	EFNB1	Activated 4hr	0.00955189	0.406958
Negs-->T4	EFNB1	Activated 4hr	-0.0195638	0.886478
Negs-->T8	EFNB1	Activated 4hr	-0.0236602	0.786716
NK-->Negs	EFNB1	Activated 4hr	-0.05201	0.663415
NK-->NK	EFNB1	Activated 4hr	-0.143822	0.106798
NK-->T0	EFNB1	Activated 4hr	-0.00672211	0.801653
NK-->T4	EFNB1	Activated 4hr	0.0262847	0.786716
NK-->T8	EFNB1	Activated 4hr	-0.0422327	0.308514
T0-->T0	EFNB1	Activated 4hr	-0.0313879	0.800224
T0-->T4	EFNB1	Activated 4hr	-0.0287455	0.318705
T0-->T8	EFNB1	Activated 4hr	0.00802941	0.735731
T4-->T4	EFNB1	Activated 4hr	-0.011392	0.886478
T4-->T8	EFNB1	Activated 4hr	-0.00587078	0.911225
T8-->T8	EFNB1	Activated 4hr	-0.0098191	0.937623
B-->B	EFNB1	Resting 24hr	0.0342869	0.202075
B-->M14	EFNB1	Resting 24hr	-0.0853545	0.10158
B-->Negs	EFNB1	Resting 24hr	-0.040775	0.828851
B-->NK	EFNB1	Resting 24hr	0.0402972	0.318667
B-->T0	EFNB1	Resting 24hr	-0.0901484	0.457114
B-->T4	EFNB1	Resting 24hr	0.0324666	0.450577
B-->T8	EFNB1	Resting 24hr	0.0488824	0.482694
M14-->M14	EFNB1	Resting 24hr	0.461804	0.222101
M14-->Negs	EFNB1	Resting 24hr	0.157412	0.366437
M14-->NK	EFNB1	Resting 24hr	-0.252451	0.00276515
M14-->T0	EFNB1	Resting 24hr	-0.137814	0.0994974
M14-->T4	EFNB1	Resting 24hr	-0.209761	0.0510249
M14-->T8	EFNB1	Resting 24hr	-0.188376	0.035871
Negs-->Negs	EFNB1	Resting 24hr	0.299364	0.278052
Negs-->T0	EFNB1	Resting 24hr	-0.0652878	0.876425
Negs-->T4	EFNB1	Resting 24hr	0.00186377	0.975332
Negs-->T8	EFNB1	Resting 24hr	-0.100141	0.0382358
NK-->Negs	EFNB1	Resting 24hr	-0.0617172	0.200053
NK-->NK	EFNB1	Resting 24hr	-0.0469003	0.636059
NK-->T0	EFNB1	Resting 24hr	0.0178728	0.842279
NK-->T4	EFNB1	Resting 24hr	-0.0194092	0.868508
NK-->T8	EFNB1	Resting 24hr	0.0237075	0.441777
T0-->T0	EFNB1	Resting 24hr	-0.0592069	0.699608
T0-->T4	EFNB1	Resting 24hr	-0.0223386	0.210644
T0-->T8	EFNB1	Resting 24hr	-0.13154	0.302199
T4-->T4	EFNB1	Resting 24hr	0.0264792	0.636952
T4-->T8	EFNB1	Resting 24hr	-0.00142078	0.817739
T8-->T8	EFNB1	Resting 24hr	0.0250841	0.978757
B-->B	EFNB1	Resting 4hr	0.0270743	0.63573
B-->M14	EFNB1	Resting 4hr	-0.0801996	0.690946
B-->Negs	EFNB1	Resting 4hr	0.063167	0.941582
B-->NK	EFNB1	Resting 4hr	-0.0352328	0.925137
B-->T0	EFNB1	Resting 4hr	0.000114474	0.787915
B-->T4	EFNB1	Resting 4hr	0.026915	0.454019
B-->T8	EFNB1	Resting 4hr	0.0244371	0.508208
M14-->M14	EFNB1	Resting 4hr	0.132356	0.503129
M14-->Negs	EFNB1	Resting 4hr	-0.10641	0.7494
M14-->NK	EFNB1	Resting 4hr	0.044796	0.868508
M14-->T0	EFNB1	Resting 4hr	-0.110186	0.531963
M14-->T4	EFNB1	Resting 4hr	-0.0312076	0.445767
M14-->T8	EFNB1	Resting 4hr	-0.0342281	0.367758
Negs-->Negs	EFNB1	Resting 4hr	0.115119	0.712984
Negs-->T0	EFNB1	Resting 4hr	-0.0245301	0.534678
Negs-->T4	EFNB1	Resting 4hr	0.0305646	0.76471
Negs-->T8	EFNB1	Resting 4hr	-0.0216655	0.881544
NK-->Negs	EFNB1	Resting 4hr	-0.0680387	0.411209
NK-->NK	EFNB1	Resting 4hr	-0.0284062	0.402805
NK-->T0	EFNB1	Resting 4hr	0.00538757	0.46884
NK-->T4	EFNB1	Resting 4hr	-0.0321579	0.660191
NK-->T8	EFNB1	Resting 4hr	-0.000121423	0.975332
T0-->T0	EFNB1	Resting 4hr	-0.00534332	0.9872
T0-->T4	EFNB1	Resting 4hr	0.0220017	0.888702
T0-->T8	EFNB1	Resting 4hr	0.0120303	0.781315
T4-->T4	EFNB1	Resting 4hr	0.0205339	0.66566
T4-->T8	EFNB1	Resting 4hr	0.00379147	0.828851
T8-->T8	EFNB1	Resting 4hr	0.0191272	0.56483
B-->B	ICAM1	Activated 24hr	-0.00720292	0.72199
B-->M14	ICAM1	Activated 24hr	0.0759632	0.402792
B-->Negs	ICAM1	Activated 24hr	-0.188081	0.0130593
B-->NK	ICAM1	Activated 24hr	-0.0792449	0.170636
B-->T0	ICAM1	Activated 24hr	0.0340118	0.749407
B-->T4	ICAM1	Activated 24hr	0.0460911	0.285519
B-->T8	ICAM1	Activated 24hr	0.0353986	0.234479
M14-->M14	ICAM1	Activated 24hr	-0.0551392	0.420121
M14-->Negs	ICAM1	Activated 24hr	0.047117	0.825615
M14-->NK	ICAM1	Activated 24hr	-0.091797	0.888702
M14-->T0	ICAM1	Activated 24hr	-0.0125959	0.913636
M14-->T4	ICAM1	Activated 24hr	0.0666138	0.798243
M14-->T8	ICAM1	Activated 24hr	-0.019234	0.713562
Negs-->Negs	ICAM1	Activated 24hr	0.255857	0.000101804
Negs-->T0	ICAM1	Activated 24hr	-0.0257734	0.716269
Negs-->T4	ICAM1	Activated 24hr	-0.101998	0.0758783
Negs-->T8	ICAM1	Activated 24hr	-0.177989	0.0226344
NK-->Negs	ICAM1	Activated 24hr	-0.131115	0.270526
NK-->NK	ICAM1	Activated 24hr	-0.00693349	0.769079
NK-->T0	ICAM1	Activated 24hr	-0.0790554	0.514363
NK-->T4	ICAM1	Activated 24hr	-0.0697419	0.0218502
NK-->T8	ICAM1	Activated 24hr	-0.0919961	0.0195813
T0-->T0	ICAM1	Activated 24hr	0.0035194	0.907915
T0-->T4	ICAM1	Activated 24hr	-0.0182199	0.864179
T0-->T8	ICAM1	Activated 24hr	0.014292	0.889765
T4-->T4	ICAM1	Activated 24hr	0.0855281	0.116037
T4-->T8	ICAM1	Activated 24hr	0.0374125	0.259474
T8-->T8	ICAM1	Activated 24hr	0.0603577	0.0235196
B-->B	ICAM1	Activated 4hr	0.262869	0.00732811
B-->M14	ICAM1	Activated 4hr	-0.186026	0.0161728
B-->Negs	ICAM1	Activated 4hr	-0.0357223	0.0543745
B-->NK	ICAM1	Activated 4hr	0.16268	0.0636901
B-->T0	ICAM1	Activated 4hr	0.150355	0.147346
B-->T4	ICAM1	Activated 4hr	0.133323	0.00376049
B-->T8	ICAM1	Activated 4hr	0.0922166	0.0659857
M14-->M14	ICAM1	Activated 4hr	0.296632	0.000191334
M14-->Negs	ICAM1	Activated 4hr	0.111391	0.204003
M14-->NK	ICAM1	Activated 4hr	-0.221892	0.0452327
M14-->T0	ICAM1	Activated 4hr	-0.00227779	0.915616
M14-->T4	ICAM1	Activated 4hr	-0.0818188	0.131548
M14-->T8	ICAM1	Activated 4hr	-0.135726	0.00082827
Negs-->Negs	ICAM1	Activated 4hr	0.381371	0.0109514
Negs-->T0	ICAM1	Activated 4hr	-0.0586367	0.405676
Negs-->T4	ICAM1	Activated 4hr	-0.100764	0.00142263
Negs-->T8	ICAM1	Activated 4hr	-0.141344	0.00817814
NK-->Negs	ICAM1	Activated 4hr	-0.173927	0.0868902
NK-->NK	ICAM1	Activated 4hr	0.0787319	0.372729
NK-->T0	ICAM1	Activated 4hr	0.00501242	0.99559
NK-->T4	ICAM1	Activated 4hr	-0.0284435	0.937623
NK-->T8	ICAM1	Activated 4hr	-0.0438763	0.0616186
T0-->T0	ICAM1	Activated 4hr	-0.0362819	0.983543
T0-->T4	ICAM1	Activated 4hr	-0.0415943	0.367271
T0-->T8	ICAM1	Activated 4hr	-0.08985	0.00555924
T4-->T4	ICAM1	Activated 4hr	-0.00702635	0.99559
T4-->T8	ICAM1	Activated 4hr	-0.0362909	0.7746
T8-->T8	ICAM1	Activated 4hr	-0.0148436	0.679689
B-->B	ICAM1	Resting 24hr	-0.0283244	0.662889
B-->M14	ICAM1	Resting 24hr	0.0705981	0.994647
B-->Negs	ICAM1	Resting 24hr	-0.1904	0.796611
B-->NK	ICAM1	Resting 24hr	0.00769656	0.496218
B-->T0	ICAM1	Resting 24hr	-0.107906	0.509741
B-->T4	ICAM1	Resting 24hr	0.0396685	0.433076
B-->T8	ICAM1	Resting 24hr	0.00838276	0.947628
M14-->M14	ICAM1	Resting 24hr	0.50111	0.170162
M14-->Negs	ICAM1	Resting 24hr	0.141338	0.38731
M14-->NK	ICAM1	Resting 24hr	-0.229436	0.124254
M14-->T0	ICAM1	Resting 24hr	0.0402609	0.779384
M14-->T4	ICAM1	Resting 24hr	-0.121988	0.551061
M14-->T8	ICAM1	Resting 24hr	-0.143812	0.267585
Negs-->Negs	ICAM1	Resting 24hr	0.383253	0.031172
Negs-->T0	ICAM1	Resting 24hr	0.0793626	0.205913
Negs-->T4	ICAM1	Resting 24hr	-0.0584887	0.732869
Negs-->T8	ICAM1	Resting 24hr	-0.0219613	0.415798
NK-->Negs	ICAM1	Resting 24hr	-0.0483471	0.644263
NK-->NK	ICAM1	Resting 24hr	0.0635107	0.391461
NK-->T0	ICAM1	Resting 24hr	-0.0710626	0.259129
NK-->T4	ICAM1	Resting 24hr	-0.0707394	0.0476004
NK-->T8	ICAM1	Resting 24hr	-0.0345934	0.112627
T0-->T0	ICAM1	Resting 24hr	-0.0573593	0.95221
T0-->T4	ICAM1	Resting 24hr	-0.0357408	0.144402
T0-->T8	ICAM1	Resting 24hr	-0.0644855	0.534079
T4-->T4	ICAM1	Resting 24hr	0.0314193	0.662889
T4-->T8	ICAM1	Resting 24hr	0.0238606	0.453687
T8-->T8	ICAM1	Resting 24hr	0.0209467	0.844357
B-->B	ICAM1	Resting 4hr	0.308613	0.0151143
B-->M14	ICAM1	Resting 4hr	-0.143739	0.232596
B-->Negs	ICAM1	Resting 4hr	0.10341	0.425097
B-->NK	ICAM1	Resting 4hr	0.16275	0.0618327
B-->T0	ICAM1	Resting 4hr	0.206711	0.0711562
B-->T4	ICAM1	Resting 4hr	0.206168	0.000163239
B-->T8	ICAM1	Resting 4hr	0.184107	0.00825919
M14-->M14	ICAM1	Resting 4hr	0.171558	0.0799727
M14-->Negs	ICAM1	Resting 4hr	-0.168698	0.485626
M14-->NK	ICAM1	Resting 4hr	-0.130036	0.0104294
M14-->T0	ICAM1	Resting 4hr	-0.264819	0.00870117
M14-->T4	ICAM1	Resting 4hr	-0.19712	0.00941872
M14-->T8	ICAM1	Resting 4hr	-0.265998	0.00113547
Negs-->Negs	ICAM1	Resting 4hr	0.210924	0.00922124
Negs-->T0	ICAM1	Resting 4hr	0.0251302	0.907915
Negs-->T4	ICAM1	Resting 4hr	-0.0976279	0.0638891
Negs-->T8	ICAM1	Resting 4hr	-0.175782	0.102022
NK-->Negs	ICAM1	Resting 4hr	-0.0733298	0.306779
NK-->NK	ICAM1	Resting 4hr	0.0774401	0.223181
NK-->T0	ICAM1	Resting 4hr	0.102301	0.676859
NK-->T4	ICAM1	Resting 4hr	-0.0683085	0.101125
NK-->T8	ICAM1	Resting 4hr	-0.0585017	0.285519
T0-->T0	ICAM1	Resting 4hr	0.25377	0.240815
T0-->T4	ICAM1	Resting 4hr	-0.0467905	0.392683
T0-->T8	ICAM1	Resting 4hr	0.0516893	0.393618
T4-->T4	ICAM1	Resting 4hr	-0.00876964	0.99742
T4-->T8	ICAM1	Resting 4hr	-0.000123573	0.978601
T8-->T8	ICAM1	Resting 4hr	0.00950856	0.759289
B-->B	IFNGR1	Activated 24hr	0.00135923	0.825615
B-->M14	IFNGR1	Activated 24hr	0.109582	0.636059
B-->Negs	IFNGR1	Activated 24hr	0.0177117	0.822012
B-->NK	IFNGR1	Activated 24hr	-0.0253189	0.852699
B-->T0	IFNGR1	Activated 24hr	0.0345564	0.888702
B-->T4	IFNGR1	Activated 24hr	0.0179612	0.739374
B-->T8	IFNGR1	Activated 24hr	-0.0369857	0.798243
M14-->M14	IFNGR1	Activated 24hr	-0.181699	0.392683
M14-->Negs	IFNGR1	Activated 24hr	0.0618984	0.528873
M14-->NK	IFNGR1	Activated 24hr	-0.021189	0.911225
M14-->T0	IFNGR1	Activated 24hr	-0.00645637	0.86377
M14-->T4	IFNGR1	Activated 24hr	0.0821711	0.988675
M14-->T8	IFNGR1	Activated 24hr	0.0693422	0.852699
Negs-->Negs	IFNGR1	Activated 24hr	0.0527421	0.975332
Negs-->T0	IFNGR1	Activated 24hr	0.056965	0.709291
Negs-->T4	IFNGR1	Activated 24hr	-0.0879034	0.386294
Negs-->T8	IFNGR1	Activated 24hr	-0.132051	0.168086
NK-->Negs	IFNGR1	Activated 24hr	0.0257332	0.975358
NK-->NK	IFNGR1	Activated 24hr	0.0674335	0.876425
NK-->T0	IFNGR1	Activated 24hr	0.0886837	0.330779
NK-->T4	IFNGR1	Activated 24hr	-0.00475416	0.743472
NK-->T8	IFNGR1	Activated 24hr	-0.0213823	0.905877
T0-->T0	IFNGR1	Activated 24hr	0.00842411	0.988634
T0-->T4	IFNGR1	Activated 24hr	-0.0824457	0.280305
T0-->T8	IFNGR1	Activated 24hr	-0.0613357	0.476331
T4-->T4	IFNGR1	Activated 24hr	0.019505	0.592957
T4-->T8	IFNGR1	Activated 24hr	0.0151383	0.988675
T8-->T8	IFNGR1	Activated 24hr	0.0127998	0.528873
B-->B	IFNGR1	Activated 4hr	-0.0121805	0.7856
B-->M14	IFNGR1	Activated 4hr	-0.00972716	0.766883
B-->Negs	IFNGR1	Activated 4hr	0.0676957	0.811821
B-->NK	IFNGR1	Activated 4hr	0.0928932	0.440433
B-->T0	IFNGR1	Activated 4hr	0.0823991	0.583717
B-->T4	IFNGR1	Activated 4hr	0.0368833	0.344104
B-->T8	IFNGR1	Activated 4hr	-0.0200745	0.749407
M14-->M14	IFNGR1	Activated 4hr	-0.0578569	0.175223
M14-->Negs	IFNGR1	Activated 4hr	0.0329546	0.989389
M14-->NK	IFNGR1	Activated 4hr	-0.0248474	0.830035
M14-->T0	IFNGR1	Activated 4hr	-0.0567458	0.876425
M14-->T4	IFNGR1	Activated 4hr	0.0132371	0.915616
M14-->T8	IFNGR1	Activated 4hr	0.00432386	0.926657
Negs-->Negs	IFNGR1	Activated 4hr	0.0374082	0.844357
Negs-->T0	IFNGR1	Activated 4hr	0.0444155	0.886478
Negs-->T4	IFNGR1	Activated 4hr	-0.00886508	0.832545
Negs-->T8	IFNGR1	Activated 4hr	-0.0354754	0.891085
NK-->Negs	IFNGR1	Activated 4hr	0.0138058	0.853869
NK-->NK	IFNGR1	Activated 4hr	-0.0539274	0.565384
NK-->T0	IFNGR1	Activated 4hr	0.186258	0.542642
NK-->T4	IFNGR1	Activated 4hr	-0.0218236	0.886478
NK-->T8	IFNGR1	Activated 4hr	0.0125894	0.828044
T0-->T0	IFNGR1	Activated 4hr	0.123151	0.763623
T0-->T4	IFNGR1	Activated 4hr	0.0170806	0.941582
T0-->T8	IFNGR1	Activated 4hr	0.0114907	0.95221
T4-->T4	IFNGR1	Activated 4hr	-0.0584511	0.823084
T4-->T8	IFNGR1	Activated 4hr	-0.0222931	0.975652
T8-->T8	IFNGR1	Activated 4hr	0.0246236	0.528314
B-->B	IFNGR1	Resting 24hr	0.0429195	0.407056
B-->M14	IFNGR1	Resting 24hr	-0.0709209	0.610313
B-->Negs	IFNGR1	Resting 24hr	-0.123934	0.494015
B-->NK	IFNGR1	Resting 24hr	0.0142037	0.191247
B-->T0	IFNGR1	Resting 24hr	-0.0768724	0.838709
B-->T4	IFNGR1	Resting 24hr	0.0361311	0.459917
B-->T8	IFNGR1	Resting 24hr	0.00633458	0.798243
M14-->M14	IFNGR1	Resting 24hr	0.45865	0.298298
M14-->Negs	IFNGR1	Resting 24hr	-0.0433297	0.853948
M14-->NK	IFNGR1	Resting 24hr	-0.194559	0.306779
M14-->T0	IFNGR1	Resting 24hr	-0.0425733	0.69965
M14-->T4	IFNGR1	Resting 24hr	-0.226668	0.033795
M14-->T8	IFNGR1	Resting 24hr	-0.151527	0.11782
Negs-->Negs	IFNGR1	Resting 24hr	0.359127	0.409228
Negs-->T0	IFNGR1	Resting 24hr	0.161895	0.0402935
Negs-->T4	IFNGR1	Resting 24hr	-0.079747	0.233807
Negs-->T8	IFNGR1	Resting 24hr	0.0172893	0.996388
NK-->Negs	IFNGR1	Resting 24hr	0.0402279	0.830035
NK-->NK	IFNGR1	Resting 24hr	0.0922432	0.302199
NK-->T0	IFNGR1	Resting 24hr	-0.014431	0.828044
NK-->T4	IFNGR1	Resting 24hr	0.0249194	0.604294
NK-->T8	IFNGR1	Resting 24hr	0.0144932	0.844357
T0-->T0	IFNGR1	Resting 24hr	-0.040198	0.898082
T0-->T4	IFNGR1	Resting 24hr	-0.0564802	0.102838
T0-->T8	IFNGR1	Resting 24hr	-0.024688	0.95221
T4-->T4	IFNGR1	Resting 24hr	0.0176327	0.769894
T4-->T8	IFNGR1	Resting 24hr	-0.0227671	0.696705
T8-->T8	IFNGR1	Resting 24hr	-0.0186214	0.303928
B-->B	IFNGR1	Resting 4hr	0.0149479	0.371526
B-->M14	IFNGR1	Resting 4hr	-0.0825032	0.851774
B-->Negs	IFNGR1	Resting 4hr	0.0190303	0.889597
B-->NK	IFNGR1	Resting 4hr	0.027049	0.250041
B-->T0	IFNGR1	Resting 4hr	-0.0417638	0.907915
B-->T4	IFNGR1	Resting 4hr	0.0287151	0.584462
B-->T8	IFNGR1	Resting 4hr	0.034404	0.69436
M14-->M14	IFNGR1	Resting 4hr	0.196039	0.179727
M14-->Negs	IFNGR1	Resting 4hr	-0.148675	0.569589
M14-->NK	IFNGR1	Resting 4hr	-0.112329	0.0713975
M14-->T0	IFNGR1	Resting 4hr	-0.155379	0.21219
M14-->T4	IFNGR1	Resting 4hr	-0.0540143	0.279055
M14-->T8	IFNGR1	Resting 4hr	-0.096428	0.10158
Negs-->Negs	IFNGR1	Resting 4hr	0.117968	0.829884
Negs-->T0	IFNGR1	Resting 4hr	-0.104356	0.781315
Negs-->T4	IFNGR1	Resting 4hr	-0.0507905	0.730409
Negs-->T8	IFNGR1	Resting 4hr	-0.024833	0.963159
NK-->Negs	IFNGR1	Resting 4hr	0.0157752	0.832591
NK-->NK	IFNGR1	Resting 4hr	-0.0194305	0.7856
NK-->T0	IFNGR1	Resting 4hr	0.0668217	0.643848
NK-->T4	IFNGR1	Resting 4hr	-0.00398446	0.743472
NK-->T8	IFNGR1	Resting 4hr	0.0144185	0.535403
T0-->T0	IFNGR1	Resting 4hr	0.0731022	0.962526
T0-->T4	IFNGR1	Resting 4hr	0.0076235	0.87363
T0-->T8	IFNGR1	Resting 4hr	0.0466815	0.767358
T4-->T4	IFNGR1	Resting 4hr	0.00366507	0.852604
T4-->T8	IFNGR1	Resting 4hr	-0.0151571	0.876425
T8-->T8	IFNGR1	Resting 4hr	0.0182033	0.845667
B-->B	IL1RAP	Activated 24hr	-0.0323516	0.736674
B-->M14	IL1RAP	Activated 24hr	0.0889464	0.607943
B-->Negs	IL1RAP	Activated 24hr	0.0349054	0.400715
B-->NK	IL1RAP	Activated 24hr	-0.0521779	0.294386
B-->T0	IL1RAP	Activated 24hr	-0.0408533	0.832445
B-->T4	IL1RAP	Activated 24hr	-0.0117762	0.748395
B-->T8	IL1RAP	Activated 24hr	-0.0378479	0.779956
M14-->M14	IL1RAP	Activated 24hr	-0.0427679	0.788201
M14-->Negs	IL1RAP	Activated 24hr	-0.042997	0.830035
M14-->NK	IL1RAP	Activated 24hr	0.0160133	0.769595
M14-->T0	IL1RAP	Activated 24hr	-0.0167558	0.907781
M14-->T4	IL1RAP	Activated 24hr	0.145143	0.520128
M14-->T8	IL1RAP	Activated 24hr	-0.0588534	0.766253
Negs-->Negs	IL1RAP	Activated 24hr	-0.0050609	0.820317
Negs-->T0	IL1RAP	Activated 24hr	-0.0112887	0.872924
Negs-->T4	IL1RAP	Activated 24hr	-0.00846159	0.814731
Negs-->T8	IL1RAP	Activated 24hr	-0.0692222	0.77294
NK-->Negs	IL1RAP	Activated 24hr	-0.0411678	0.272428
NK-->NK	IL1RAP	Activated 24hr	-0.0148212	0.314318
NK-->T0	IL1RAP	Activated 24hr	-0.0232486	0.768008
NK-->T4	IL1RAP	Activated 24hr	-0.00686673	0.700287
NK-->T8	IL1RAP	Activated 24hr	-0.06037	0.51471
T0-->T0	IL1RAP	Activated 24hr	-0.119927	0.726882
T0-->T4	IL1RAP	Activated 24hr	-0.0115364	0.583717
T0-->T8	IL1RAP	Activated 24hr	-0.0684748	0.0314811
T4-->T4	IL1RAP	Activated 24hr	0.0273794	0.56483
T4-->T8	IL1RAP	Activated 24hr	0.0293427	0.696702
T8-->T8	IL1RAP	Activated 24hr	0.00397359	0.433076
B-->B	IL1RAP	Activated 4hr	-0.004857	0.907425
B-->M14	IL1RAP	Activated 4hr	0.101978	0.933235
B-->Negs	IL1RAP	Activated 4hr	0.0434348	0.757703
B-->NK	IL1RAP	Activated 4hr	0.048391	0.55598
B-->T0	IL1RAP	Activated 4hr	-0.0413738	0.883911
B-->T4	IL1RAP	Activated 4hr	-0.00325288	0.747012
B-->T8	IL1RAP	Activated 4hr	0.00538488	0.998585
M14-->M14	IL1RAP	Activated 4hr	-0.0134296	0.828044
M14-->Negs	IL1RAP	Activated 4hr	-0.0213007	0.928147
M14-->NK	IL1RAP	Activated 4hr	-0.0322244	0.99559
M14-->T0	IL1RAP	Activated 4hr	-0.0470278	0.963159
M14-->T4	IL1RAP	Activated 4hr	-0.0240601	0.712984
M14-->T8	IL1RAP	Activated 4hr	-0.0024006	0.409471
Negs-->Negs	IL1RAP	Activated 4hr	-0.0429676	0.643848
Negs-->T0	IL1RAP	Activated 4hr	0.138728	0.770759
Negs-->T4	IL1RAP	Activated 4hr	-0.0296123	0.56465
Negs-->T8	IL1RAP	Activated 4hr	-0.0230812	0.892433
NK-->Negs	IL1RAP	Activated 4hr	-0.082825	0.828851
NK-->NK	IL1RAP	Activated 4hr	0.0262957	0.907915
NK-->T0	IL1RAP	Activated 4hr	0.0738641	0.577805
NK-->T4	IL1RAP	Activated 4hr	0.0530945	0.372729
NK-->T8	IL1RAP	Activated 4hr	-0.00531479	0.819567
T0-->T0	IL1RAP	Activated 4hr	0.114347	0.662889
T0-->T4	IL1RAP	Activated 4hr	-0.0525121	0.822596
T0-->T8	IL1RAP	Activated 4hr	0.0272295	0.771136
T4-->T4	IL1RAP	Activated 4hr	0.0283073	0.503129
T4-->T8	IL1RAP	Activated 4hr	-0.0196668	0.831329
T8-->T8	IL1RAP	Activated 4hr	0.0279436	0.664045
B-->B	IL1RAP	Resting 24hr	-0.0372953	0.922675
B-->M14	IL1RAP	Resting 24hr	-0.184311	0.291208
B-->Negs	IL1RAP	Resting 24hr	-0.00266557	0.8899
B-->NK	IL1RAP	Resting 24hr	0.0446113	0.303776
B-->T0	IL1RAP	Resting 24hr	-0.0534368	0.725858
B-->T4	IL1RAP	Resting 24hr	0.0146822	0.513784
B-->T8	IL1RAP	Resting 24hr	-0.0184466	0.669647
M14-->M14	IL1RAP	Resting 24hr	0.593251	0.102894
M14-->Negs	IL1RAP	Resting 24hr	0.260824	0.0908661
M14-->NK	IL1RAP	Resting 24hr	-0.205138	0.0643334
M14-->T0	IL1RAP	Resting 24hr	-0.13225	0.460524
M14-->T4	IL1RAP	Resting 24hr	-0.230208	0.125873
M14-->T8	IL1RAP	Resting 24hr	-0.17198	0.0370683
Negs-->Negs	IL1RAP	Resting 24hr	0.319505	0.27529
Negs-->T0	IL1RAP	Resting 24hr	0.124134	0.482694
Negs-->T4	IL1RAP	Resting 24hr	-0.0829877	0.465915
Negs-->T8	IL1RAP	Resting 24hr	-0.0796417	0.752435
NK-->Negs	IL1RAP	Resting 24hr	-0.0322187	0.536994
NK-->NK	IL1RAP	Resting 24hr	0.0772573	0.518745
NK-->T0	IL1RAP	Resting 24hr	0.0339721	0.819567
NK-->T4	IL1RAP	Resting 24hr	-0.0576199	0.170503
NK-->T8	IL1RAP	Resting 24hr	-0.0408666	0.497374
T0-->T0	IL1RAP	Resting 24hr	-0.175174	0.267633
T0-->T4	IL1RAP	Resting 24hr	-0.0242158	0.571666
T0-->T8	IL1RAP	Resting 24hr	-0.043735	0.875201
T4-->T4	IL1RAP	Resting 24hr	-0.0047762	0.798968
T4-->T8	IL1RAP	Resting 24hr	-0.0229378	0.187008
T8-->T8	IL1RAP	Resting 24hr	-0.00590243	0.711813
B-->B	IL1RAP	Resting 4hr	0.158134	0.00100985
B-->M14	IL1RAP	Resting 4hr	-0.0361112	0.907496
B-->Negs	IL1RAP	Resting 4hr	0.064921	0.471577
B-->NK	IL1RAP	Resting 4hr	0.0410619	0.106778
B-->T0	IL1RAP	Resting 4hr	0.115133	0.332613
B-->T4	IL1RAP	Resting 4hr	0.125082	0.000208339
B-->T8	IL1RAP	Resting 4hr	0.113204	0.042365
M14-->M14	IL1RAP	Resting 4hr	0.174339	0.113321
M14-->Negs	IL1RAP	Resting 4hr	-0.0935431	0.937623
M14-->NK	IL1RAP	Resting 4hr	-0.0131186	0.888702
M14-->T0	IL1RAP	Resting 4hr	-0.0393927	0.77294
M14-->T4	IL1RAP	Resting 4hr	-0.0672311	0.185802
M14-->T8	IL1RAP	Resting 4hr	-0.0592015	0.367271
Negs-->Negs	IL1RAP	Resting 4hr	-0.107181	0.647917
Negs-->T0	IL1RAP	Resting 4hr	-0.00196224	0.827918
Negs-->T4	IL1RAP	Resting 4hr	-0.0278366	0.426552
Negs-->T8	IL1RAP	Resting 4hr	-0.0333497	0.729403
NK-->Negs	IL1RAP	Resting 4hr	0.0272511	0.625073
NK-->NK	IL1RAP	Resting 4hr	0.0269834	0.757133
NK-->T0	IL1RAP	Resting 4hr	0.044594	0.800224
NK-->T4	IL1RAP	Resting 4hr	0.011785	0.712984
NK-->T8	IL1RAP	Resting 4hr	0.00150225	0.907781
T0-->T0	IL1RAP	Resting 4hr	-0.0140777	0.681291
T0-->T4	IL1RAP	Resting 4hr	-0.00950597	0.8899
T0-->T8	IL1RAP	Resting 4hr	-0.0426126	0.741152
T4-->T4	IL1RAP	Resting 4hr	-0.0186382	0.719088
T4-->T8	IL1RAP	Resting 4hr	-0.0418504	0.302199
T8-->T8	IL1RAP	Resting 4hr	-0.0167209	0.360255
B-->B	JAG1	Activated 24hr	0.124845	0.390377
B-->M14	JAG1	Activated 24hr	0.113192	0.378655
B-->Negs	JAG1	Activated 24hr	-0.0812489	0.421095
B-->NK	JAG1	Activated 24hr	-0.0340241	0.204003
B-->T0	JAG1	Activated 24hr	-0.0317289	0.897453
B-->T4	JAG1	Activated 24hr	0.0377206	0.509741
B-->T8	JAG1	Activated 24hr	0.0148459	0.400984
M14-->M14	JAG1	Activated 24hr	-0.401684	2.50517e-05
M14-->Negs	JAG1	Activated 24hr	-0.166505	0.0133308
M14-->NK	JAG1	Activated 24hr	0.00935727	0.417859
M14-->T0	JAG1	Activated 24hr	0.0844882	0.925137
M14-->T4	JAG1	Activated 24hr	0.181582	0.113725
M14-->T8	JAG1	Activated 24hr	0.147847	0.0168427
Negs-->Negs	JAG1	Activated 24hr	-0.00330541	0.76471
Negs-->T0	JAG1	Activated 24hr	0.127272	0.828744
Negs-->T4	JAG1	Activated 24hr	0.0323286	0.464028
Negs-->T8	JAG1	Activated 24hr	-0.0802628	0.434945
NK-->Negs	JAG1	Activated 24hr	0.00527824	0.892433
NK-->NK	JAG1	Activated 24hr	-0.00368767	0.415798
NK-->T0	JAG1	Activated 24hr	-0.00776255	0.882632
NK-->T4	JAG1	Activated 24hr	-0.0266445	0.545042
NK-->T8	JAG1	Activated 24hr	-0.0467285	0.497991
T0-->T0	JAG1	Activated 24hr	0.0198117	0.809585
T0-->T4	JAG1	Activated 24hr	-0.029678	0.882698
T0-->T8	JAG1	Activated 24hr	0.0029692	0.911225
T4-->T4	JAG1	Activated 24hr	0.031204	0.712984
T4-->T8	JAG1	Activated 24hr	0.0423942	0.254674
T8-->T8	JAG1	Activated 24hr	0.00540668	0.635554
B-->B	JAG1	Activated 4hr	0.148387	0.00850163
B-->M14	JAG1	Activated 4hr	0.0396362	0.759289
B-->Negs	JAG1	Activated 4hr	0.0941757	0.930533
B-->NK	JAG1	Activated 4hr	0.116893	0.106237
B-->T0	JAG1	Activated 4hr	0.0536937	0.828851
B-->T4	JAG1	Activated 4hr	0.113024	0.090202
B-->T8	JAG1	Activated 4hr	0.0896363	0.035871
M14-->M14	JAG1	Activated 4hr	-0.0982314	0.349963
M14-->Negs	JAG1	Activated 4hr	-0.0712186	0.712984
M14-->NK	JAG1	Activated 4hr	0.0167267	0.979105
M14-->T0	JAG1	Activated 4hr	0.125797	0.278738
M14-->T4	JAG1	Activated 4hr	0.0285884	0.907915
M14-->T8	JAG1	Activated 4hr	0.0179037	0.942381
Negs-->Negs	JAG1	Activated 4hr	-0.0570084	0.937623
Negs-->T0	JAG1	Activated 4hr	0.0850308	0.907915
Negs-->T4	JAG1	Activated 4hr	0.0762791	0.465915
Negs-->T8	JAG1	Activated 4hr	0.0294135	0.664591
NK-->Negs	JAG1	Activated 4hr	0.0179174	0.992437
NK-->NK	JAG1	Activated 4hr	0.0784929	0.366437
NK-->T0	JAG1	Activated 4hr	0.164497	0.0345422
NK-->T4	JAG1	Activated 4hr	0.0553301	0.303928
NK-->T8	JAG1	Activated 4hr	0.026276	0.612979
T0-->T0	JAG1	Activated 4hr	0.0552078	0.932484
T0-->T4	JAG1	Activated 4hr	-0.111077	0.0136282
T0-->T8	JAG1	Activated 4hr	-0.0141784	0.283456
T4-->T4	JAG1	Activated 4hr	-0.0564311	0.343535
T4-->T8	JAG1	Activated 4hr	-0.0646638	0.0315965
T8-->T8	JAG1	Activated 4hr	-0.0624377	0.183901
B-->B	JAG1	Resting 24hr	-0.0895647	0.689886
B-->M14	JAG1	Resting 24hr	0.297132	0.00145518
B-->Negs	JAG1	Resting 24hr	-0.0280609	0.966702
B-->NK	JAG1	Resting 24hr	-0.0357299	0.922675
B-->T0	JAG1	Resting 24hr	-0.169817	0.218222
B-->T4	JAG1	Resting 24hr	-0.0279037	0.770759
B-->T8	JAG1	Resting 24hr	-0.0530741	0.218756
M14-->M14	JAG1	Resting 24hr	0.0026532	0.341257
M14-->Negs	JAG1	Resting 24hr	0.0332895	0.842279
M14-->NK	JAG1	Resting 24hr	0.0770031	0.0848755
M14-->T0	JAG1	Resting 24hr	0.138782	0.124254
M14-->T4	JAG1	Resting 24hr	0.150805	0.000325654
M14-->T8	JAG1	Resting 24hr	0.149414	0.0629383
Negs-->Negs	JAG1	Resting 24hr	-0.0511479	0.112709
Negs-->T0	JAG1	Resting 24hr	0.0424708	0.811821
Negs-->T4	JAG1	Resting 24hr	-0.0894585	0.0860765
Negs-->T8	JAG1	Resting 24hr	-0.0531066	0.322605
NK-->Negs	JAG1	Resting 24hr	-0.0551584	0.184622
NK-->NK	JAG1	Resting 24hr	-0.0809124	0.657069
NK-->T0	JAG1	Resting 24hr	-0.10992	0.182748
NK-->T4	JAG1	Resting 24hr	-0.0547251	0.18689
NK-->T8	JAG1	Resting 24hr	-0.0411668	0.0701711
T0-->T0	JAG1	Resting 24hr	-0.21181	0.506496
T0-->T4	JAG1	Resting 24hr	-0.0401624	0.210644
T0-->T8	JAG1	Resting 24hr	-0.0322464	0.946561
T4-->T4	JAG1	Resting 24hr	-0.0121752	0.715808
T4-->T8	JAG1	Resting 24hr	-0.0376505	0.12458
T8-->T8	JAG1	Resting 24hr	-0.0475462	0.0638891
B-->B	JAG1	Resting 4hr	0.23038	0.00438138
B-->M14	JAG1	Resting 4hr	-0.0148392	0.728777
B-->Negs	JAG1	Resting 4hr	0.137335	0.187001
B-->NK	JAG1	Resting 4hr	0.154556	0.0103495
B-->T0	JAG1	Resting 4hr	0.114401	0.49338
B-->T4	JAG1	Resting 4hr	0.146478	0.0242353
B-->T8	JAG1	Resting 4hr	0.111608	0.0494453
M14-->M14	JAG1	Resting 4hr	-0.022106	0.873364
M14-->Negs	JAG1	Resting 4hr	-0.0495141	0.739374
M14-->NK	JAG1	Resting 4hr	0.105469	0.56483
M14-->T0	JAG1	Resting 4hr	-0.114871	0.142541
M14-->T4	JAG1	Resting 4hr	0.00483127	0.832591
M14-->T8	JAG1	Resting 4hr	-0.00353279	0.876425
Negs-->Negs	JAG1	Resting 4hr	-0.0709551	0.778265
Negs-->T0	JAG1	Resting 4hr	-0.141778	0.555559
Negs-->T4	JAG1	Resting 4hr	-0.0489632	0.449532
Negs-->T8	JAG1	Resting 4hr	-0.085244	0.478644
NK-->Negs	JAG1	Resting 4hr	0.00544899	0.786716
NK-->NK	JAG1	Resting 4hr	0.0372308	0.521162
NK-->T0	JAG1	Resting 4hr	0.136843	0.49338
NK-->T4	JAG1	Resting 4hr	-0.0233926	0.988634
NK-->T8	JAG1	Resting 4hr	0.0507188	0.0113383
T0-->T0	JAG1	Resting 4hr	-0.130589	0.328164
T0-->T4	JAG1	Resting 4hr	-0.00659921	0.981457
T0-->T8	JAG1	Resting 4hr	0.0101258	0.718574
T4-->T4	JAG1	Resting 4hr	-0.0502893	0.110345
T4-->T8	JAG1	Resting 4hr	-0.0647862	0.0494453
T8-->T8	JAG1	Resting 4hr	-0.0537711	0.0531551
B-->B	L1CAM	Activated 24hr	0.0462015	0.628588
B-->M14	L1CAM	Activated 24hr	0.0518834	0.975332
B-->Negs	L1CAM	Activated 24hr	-0.0770274	0.621657
B-->NK	L1CAM	Activated 24hr	0.00676284	0.963849
B-->T0	L1CAM	Activated 24hr	-0.00182593	0.975332
B-->T4	L1CAM	Activated 24hr	-0.0239968	0.736674
B-->T8	L1CAM	Activated 24hr	0.00912411	0.832591
M14-->M14	L1CAM	Activated 24hr	-0.13252	0.251292
M14-->Negs	L1CAM	Activated 24hr	-0.127562	0.56483
M14-->NK	L1CAM	Activated 24hr	-0.0433341	0.936843
M14-->T0	L1CAM	Activated 24hr	-0.280756	0.123773
M14-->T4	L1CAM	Activated 24hr	0.0175066	0.626029
M14-->T8	L1CAM	Activated 24hr	-0.0736894	0.642232
Negs-->Negs	L1CAM	Activated 24hr	-0.105442	0.380284
Negs-->T0	L1CAM	Activated 24hr	-0.0281847	0.924201
Negs-->T4	L1CAM	Activated 24hr	-0.0123997	0.557747
Negs-->T8	L1CAM	Activated 24hr	-0.108707	0.0488244
NK-->Negs	L1CAM	Activated 24hr	0.03346	0.994486
NK-->NK	L1CAM	Activated 24hr	0.013701	0.903991
NK-->T0	L1CAM	Activated 24hr	-0.00133553	0.988634
NK-->T4	L1CAM	Activated 24hr	-0.0257034	0.817739
NK-->T8	L1CAM	Activated 24hr	0.0218999	0.676351
T0-->T0	L1CAM	Activated 24hr	-0.101231	0.447801
T0-->T4	L1CAM	Activated 24hr	-0.0400346	0.77294
T0-->T8	L1CAM	Activated 24hr	-2.44167e-05	0.643848
T4-->T4	L1CAM	Activated 24hr	0.036207	0.643848
T4-->T8	L1CAM	Activated 24hr	0.031503	0.203479
T8-->T8	L1CAM	Activated 24hr	-0.0185793	0.841686
B-->B	L1CAM	Activated 4hr	0.0622046	0.161106
B-->M14	L1CAM	Activated 4hr	-0.00478805	0.699608
B-->Negs	L1CAM	Activated 4hr	0.0262634	0.844357
B-->NK	L1CAM	Activated 4hr	0.123657	0.184622
B-->T0	L1CAM	Activated 4hr	0.176572	0.154904
B-->T4	L1CAM	Activated 4hr	0.093703	0.0274326
B-->T8	L1CAM	Activated 4hr	0.076732	0.108786
M14-->M14	L1CAM	Activated 4hr	-0.101505	0.0747862
M14-->Negs	L1CAM	Activated 4hr	-0.0761776	0.51291
M14-->NK	L1CAM	Activated 4hr	0.0137677	0.936069
M14-->T0	L1CAM	Activated 4hr	-0.0668569	0.655687
M14-->T4	L1CAM	Activated 4hr	-0.0790292	0.378655
M14-->T8	L1CAM	Activated 4hr	-0.0687447	0.696705
Negs-->Negs	L1CAM	Activated 4hr	-3.04339e-05	0.811821
Negs-->T0	L1CAM	Activated 4hr	-0.0800746	0.148092
Negs-->T4	L1CAM	Activated 4hr	0.00484995	0.720618
Negs-->T8	L1CAM	Activated 4hr	-0.0524243	0.0803766
NK-->Negs	L1CAM	Activated 4hr	-0.00695403	0.542642
NK-->NK	L1CAM	Activated 4hr	0.0320125	0.988634
NK-->T0	L1CAM	Activated 4hr	0.0891431	0.315891
NK-->T4	L1CAM	Activated 4hr	0.0695075	0.00857821
NK-->T8	L1CAM	Activated 4hr	0.0032313	0.891846
T0-->T0	L1CAM	Activated 4hr	-0.145363	0.232596
T0-->T4	L1CAM	Activated 4hr	0.0192665	0.662889
T0-->T8	L1CAM	Activated 4hr	-0.00717599	0.305919
T4-->T4	L1CAM	Activated 4hr	-0.0217787	0.944221
T4-->T8	L1CAM	Activated 4hr	-0.0451567	0.462565
T8-->T8	L1CAM	Activated 4hr	-0.0223992	0.36086
B-->B	L1CAM	Resting 24hr	0.00313202	0.57797
B-->M14	L1CAM	Resting 24hr	-0.135651	0.0538723
B-->Negs	L1CAM	Resting 24hr	-0.0158014	0.975884
B-->NK	L1CAM	Resting 24hr	-0.00081197	0.769079
B-->T0	L1CAM	Resting 24hr	-0.0852307	0.437922
B-->T4	L1CAM	Resting 24hr	0.0459738	0.285864
B-->T8	L1CAM	Resting 24hr	0.0468434	0.400792
M14-->M14	L1CAM	Resting 24hr	0.340298	0.426548
M14-->Negs	L1CAM	Resting 24hr	0.0133504	0.72628
M14-->NK	L1CAM	Resting 24hr	-0.246001	0.0400319
M14-->T0	L1CAM	Resting 24hr	-0.103517	0.873364
M14-->T4	L1CAM	Resting 24hr	-0.232587	0.0245982
M14-->T8	L1CAM	Resting 24hr	-0.205718	0.0544903
Negs-->Negs	L1CAM	Resting 24hr	0.0637621	0.48089
Negs-->T0	L1CAM	Resting 24hr	0.0225489	0.599868
Negs-->T4	L1CAM	Resting 24hr	-0.101193	0.239718
Negs-->T8	L1CAM	Resting 24hr	0.0467769	0.696702
NK-->Negs	L1CAM	Resting 24hr	-0.014721	0.926557
NK-->NK	L1CAM	Resting 24hr	-0.0141958	0.898082
NK-->T0	L1CAM	Resting 24hr	0.007738	0.876425
NK-->T4	L1CAM	Resting 24hr	-0.00844466	0.980196
NK-->T8	L1CAM	Resting 24hr	-0.0018915	0.971898
T0-->T0	L1CAM	Resting 24hr	-0.102786	0.696702
T0-->T4	L1CAM	Resting 24hr	-0.0544258	0.662889
T0-->T8	L1CAM	Resting 24hr	0.0129582	0.811821
T4-->T4	L1CAM	Resting 24hr	0.0247427	0.676859
T4-->T8	L1CAM	Resting 24hr	-0.00297512	0.833291
T8-->T8	L1CAM	Resting 24hr	0.0174404	0.504227
B-->B	L1CAM	Resting 4hr	0.221367	0.0460504
B-->M14	L1CAM	Resting 4hr	-0.0714935	0.759121
B-->Negs	L1CAM	Resting 4hr	0.0633638	0.749407
B-->NK	L1CAM	Resting 4hr	0.100898	0.0818801
B-->T0	L1CAM	Resting 4hr	0.171703	0.0538723
B-->T4	L1CAM	Resting 4hr	0.128029	0.00581244
B-->T8	L1CAM	Resting 4hr	0.129958	0.00653805
M14-->M14	L1CAM	Resting 4hr	0.0633196	0.525602
M14-->Negs	L1CAM	Resting 4hr	-0.0617208	0.5363
M14-->NK	L1CAM	Resting 4hr	0.0177511	0.907915
M14-->T0	L1CAM	Resting 4hr	-0.160157	0.202075
M14-->T4	L1CAM	Resting 4hr	-0.0702768	0.312908
M14-->T8	L1CAM	Resting 4hr	-0.118696	0.0711092
Negs-->Negs	L1CAM	Resting 4hr	0.0144486	0.696702
Negs-->T0	L1CAM	Resting 4hr	0.00309595	0.829275
Negs-->T4	L1CAM	Resting 4hr	-0.0645094	0.53299
Negs-->T8	L1CAM	Resting 4hr	-0.0604351	0.696702
NK-->Negs	L1CAM	Resting 4hr	-0.0629898	0.415798
NK-->NK	L1CAM	Resting 4hr	0.0144692	0.968733
NK-->T0	L1CAM	Resting 4hr	0.11967	0.886478
NK-->T4	L1CAM	Resting 4hr	-0.00624391	0.844357
NK-->T8	L1CAM	Resting 4hr	-0.00075861	0.727765
T0-->T0	L1CAM	Resting 4hr	-0.0357524	0.708553
T0-->T4	L1CAM	Resting 4hr	0.0362981	0.576396
T0-->T8	L1CAM	Resting 4hr	-0.00964693	0.861896
T4-->T4	L1CAM	Resting 4hr	-0.0767963	0.644597
T4-->T8	L1CAM	Resting 4hr	-0.0499235	0.708553
T8-->T8	L1CAM	Resting 4hr	-0.0405477	0.48896
B-->B	MCAM	Activated 24hr	0.0366473	0.527738
B-->M14	MCAM	Activated 24hr	0.0610765	0.736674
B-->Negs	MCAM	Activated 24hr	-0.0302298	0.840832
B-->NK	MCAM	Activated 24hr	-0.0260626	0.82788
B-->T0	MCAM	Activated 24hr	0.0169818	0.780048
B-->T4	MCAM	Activated 24hr	-0.0241841	0.672749
B-->T8	MCAM	Activated 24hr	-0.00990205	0.876682
M14-->M14	MCAM	Activated 24hr	-0.167287	0.142012
M14-->Negs	MCAM	Activated 24hr	-0.0926734	0.598433
M14-->NK	MCAM	Activated 24hr	-0.116483	0.576778
M14-->T0	MCAM	Activated 24hr	-0.196826	0.264337
M14-->T4	MCAM	Activated 24hr	0.00905387	0.442376
M14-->T8	MCAM	Activated 24hr	-0.0823438	0.52072
Negs-->Negs	MCAM	Activated 24hr	0.0663308	0.913453
Negs-->T0	MCAM	Activated 24hr	-0.0168764	0.901754
Negs-->T4	MCAM	Activated 24hr	-0.0260808	0.866767
Negs-->T8	MCAM	Activated 24hr	-0.0694897	0.838348
NK-->Negs	MCAM	Activated 24hr	-0.114451	0.11287
NK-->NK	MCAM	Activated 24hr	-0.0563764	0.637173
NK-->T0	MCAM	Activated 24hr	-0.030433	0.913453
NK-->T4	MCAM	Activated 24hr	-0.0123753	0.694515
NK-->T8	MCAM	Activated 24hr	-0.0206644	0.523787
T0-->T0	MCAM	Activated 24hr	0.0271641	0.975332
T0-->T4	MCAM	Activated 24hr	0.0339214	0.338933
T0-->T8	MCAM	Activated 24hr	0.0209947	0.817059
T4-->T4	MCAM	Activated 24hr	0.0304792	0.322149
T4-->T8	MCAM	Activated 24hr	0.0265791	0.226342
T8-->T8	MCAM	Activated 24hr	-0.00833151	0.636588
B-->B	MCAM	Activated 4hr	0.162409	0.0236639
B-->M14	MCAM	Activated 4hr	0.000997167	0.734288
B-->Negs	MCAM	Activated 4hr	-0.0636412	0.106237
B-->NK	MCAM	Activated 4hr	0.13714	0.195425
B-->T0	MCAM	Activated 4hr	0.112888	0.226342
B-->T4	MCAM	Activated 4hr	0.0515122	0.125873
B-->T8	MCAM	Activated 4hr	0.062237	0.102135
M14-->M14	MCAM	Activated 4hr	0.0361456	0.712984
M14-->Negs	MCAM	Activated 4hr	0.0468296	0.943513
M14-->NK	MCAM	Activated 4hr	-0.100695	0.959066
M14-->T0	MCAM	Activated 4hr	-0.00672649	0.941582
M14-->T4	MCAM	Activated 4hr	-0.0624745	0.560129
M14-->T8	MCAM	Activated 4hr	-0.0640673	0.474875
Negs-->Negs	MCAM	Activated 4hr	-0.0578361	0.55598
Negs-->T0	MCAM	Activated 4hr	0.0242793	0.884459
Negs-->T4	MCAM	Activated 4hr	0.00122337	0.779067
Negs-->T8	MCAM	Activated 4hr	-0.0516228	0.453761
NK-->Negs	MCAM	Activated 4hr	-0.105396	0.676859
NK-->NK	MCAM	Activated 4hr	-0.0253753	0.766883
NK-->T0	MCAM	Activated 4hr	0.107221	0.272428
NK-->T4	MCAM	Activated 4hr	0.0502071	0.0317428
NK-->T8	MCAM	Activated 4hr	0.0273722	0.94954
T0-->T0	MCAM	Activated 4hr	0.0820103	0.76093
T0-->T4	MCAM	Activated 4hr	-0.0550243	0.454019
T0-->T8	MCAM	Activated 4hr	0.00305433	0.959413
T4-->T4	MCAM	Activated 4hr	-0.043676	0.329543
T4-->T8	MCAM	Activated 4hr	-0.0348835	0.392683
T8-->T8	MCAM	Activated 4hr	-0.0506854	0.534678
B-->B	MCAM	Resting 24hr	0.0539152	0.283456
B-->M14	MCAM	Resting 24hr	-0.0677801	0.286725
B-->Negs	MCAM	Resting 24hr	0.0420355	0.811821
B-->NK	MCAM	Resting 24hr	0.0739515	0.101654
B-->T0	MCAM	Resting 24hr	-0.00232484	0.841686
B-->T4	MCAM	Resting 24hr	0.0394302	0.329468
B-->T8	MCAM	Resting 24hr	0.039592	0.366839
M14-->M14	MCAM	Resting 24hr	0.271053	0.573164
M14-->Negs	MCAM	Resting 24hr	0.0740102	0.76093
M14-->NK	MCAM	Resting 24hr	-0.149316	0.251839
M14-->T0	MCAM	Resting 24hr	-0.0976014	0.378655
M14-->T4	MCAM	Resting 24hr	-0.16026	0.399597
M14-->T8	MCAM	Resting 24hr	-0.105355	0.465915
Negs-->Negs	MCAM	Resting 24hr	0.20793	0.572909
Negs-->T0	MCAM	Resting 24hr	0.0966421	0.247431
Negs-->T4	MCAM	Resting 24hr	0.00121822	0.679689
Negs-->T8	MCAM	Resting 24hr	-0.0580459	0.41963
NK-->Negs	MCAM	Resting 24hr	-0.00477914	0.876175
NK-->NK	MCAM	Resting 24hr	0.0395084	0.503823
NK-->T0	MCAM	Resting 24hr	0.0713467	0.787915
NK-->T4	MCAM	Resting 24hr	-0.0525703	0.205379
NK-->T8	MCAM	Resting 24hr	0.0163124	0.599868
T0-->T0	MCAM	Resting 24hr	0.0991876	0.56483
T0-->T4	MCAM	Resting 24hr	-0.0687526	0.0649757
T0-->T8	MCAM	Resting 24hr	-0.0519184	0.792913
T4-->T4	MCAM	Resting 24hr	-0.00787327	0.907496
T4-->T8	MCAM	Resting 24hr	-0.0273726	0.669647
T8-->T8	MCAM	Resting 24hr	-0.0175948	0.579602
B-->B	MCAM	Resting 4hr	0.1909	0.0638891
B-->M14	MCAM	Resting 4hr	-0.105657	0.779588
B-->Negs	MCAM	Resting 4hr	0.0228466	0.948563
B-->NK	MCAM	Resting 4hr	0.125919	0.0122432
B-->T0	MCAM	Resting 4hr	0.17714	0.0460289
B-->T4	MCAM	Resting 4hr	0.119079	0.065787
B-->T8	MCAM	Resting 4hr	0.134908	0.000325654
M14-->M14	MCAM	Resting 4hr	-0.139825	0.7856
M14-->Negs	MCAM	Resting 4hr	-0.0807121	0.7856
M14-->NK	MCAM	Resting 4hr	-0.0620022	0.306779
M14-->T0	MCAM	Resting 4hr	-0.0291079	0.279055
M14-->T4	MCAM	Resting 4hr	-0.101668	0.0638891
M14-->T8	MCAM	Resting 4hr	-0.0865486	0.0382358
Negs-->Negs	MCAM	Resting 4hr	-0.145585	0.507868
Negs-->T0	MCAM	Resting 4hr	-0.0122178	0.712984
Negs-->T4	MCAM	Resting 4hr	-0.117462	0.112233
Negs-->T8	MCAM	Resting 4hr	-0.0837984	0.356863
NK-->Negs	MCAM	Resting 4hr	-0.0236312	0.778265
NK-->NK	MCAM	Resting 4hr	-0.019552	0.882698
NK-->T0	MCAM	Resting 4hr	0.0714743	0.637173
NK-->T4	MCAM	Resting 4hr	0.0224646	0.323442
NK-->T8	MCAM	Resting 4hr	0.0239718	0.727765
T0-->T0	MCAM	Resting 4hr	-0.0981732	0.293032
T0-->T4	MCAM	Resting 4hr	0.0640068	0.244407
T0-->T8	MCAM	Resting 4hr	-0.0394763	0.542642
T4-->T4	MCAM	Resting 4hr	-0.03982	0.456257
T4-->T8	MCAM	Resting 4hr	0.0158386	0.798968
T8-->T8	MCAM	Resting 4hr	0.0030609	0.95221
B-->B	NRCAM	Activated 24hr	0.0243127	0.550628
B-->M14	NRCAM	Activated 24hr	-0.068033	0.907915
B-->Negs	NRCAM	Activated 24hr	-0.05565	0.643848
B-->NK	NRCAM	Activated 24hr	-0.0410924	0.106798
B-->T0	NRCAM	Activated 24hr	-0.0612472	0.318705
B-->T4	NRCAM	Activated 24hr	0.0403892	0.323043
B-->T8	NRCAM	Activated 24hr	0.00707327	0.476331
M14-->M14	NRCAM	Activated 24hr	-0.0804456	0.396278
M14-->Negs	NRCAM	Activated 24hr	-0.0939646	0.710771
M14-->NK	NRCAM	Activated 24hr	0.0315258	0.820317
M14-->T0	NRCAM	Activated 24hr	-0.157203	0.257119
M14-->T4	NRCAM	Activated 24hr	-0.0167896	0.162789
M14-->T8	NRCAM	Activated 24hr	-0.0568396	0.441315
Negs-->Negs	NRCAM	Activated 24hr	0.00310484	0.664591
Negs-->T0	NRCAM	Activated 24hr	0.00291893	0.82583
Negs-->T4	NRCAM	Activated 24hr	-0.00354059	0.90282
Negs-->T8	NRCAM	Activated 24hr	-0.097443	0.427455
NK-->Negs	NRCAM	Activated 24hr	-0.0365836	0.988634
NK-->NK	NRCAM	Activated 24hr	0.126793	0.205049
NK-->T0	NRCAM	Activated 24hr	0.0299921	0.798968
NK-->T4	NRCAM	Activated 24hr	-0.0371083	0.336405
NK-->T8	NRCAM	Activated 24hr	-0.00456565	0.959413
T0-->T0	NRCAM	Activated 24hr	-0.13919	0.640779
T0-->T4	NRCAM	Activated 24hr	-0.0709057	0.205379
T0-->T8	NRCAM	Activated 24hr	-0.0173927	0.643848
T4-->T4	NRCAM	Activated 24hr	0.0263663	0.325231
T4-->T8	NRCAM	Activated 24hr	0.0232592	0.571213
T8-->T8	NRCAM	Activated 24hr	-0.0276812	0.954771
B-->B	NRCAM	Activated 4hr	0.160211	0.0235196
B-->M14	NRCAM	Activated 4hr	-0.0824809	0.391158
B-->Negs	NRCAM	Activated 4hr	0.130599	0.643848
B-->NK	NRCAM	Activated 4hr	0.170765	0.161246
B-->T0	NRCAM	Activated 4hr	0.162891	0.0649757
B-->T4	NRCAM	Activated 4hr	0.085879	0.0041498
B-->T8	NRCAM	Activated 4hr	0.0467086	0.0502779
M14-->M14	NRCAM	Activated 4hr	-0.155082	0.088556
M14-->Negs	NRCAM	Activated 4hr	-0.0163884	0.578795
M14-->NK	NRCAM	Activated 4hr	-0.0664343	0.184579
M14-->T0	NRCAM	Activated 4hr	-0.0248976	0.628611
M14-->T4	NRCAM	Activated 4hr	-0.0260728	0.343977
M14-->T8	NRCAM	Activated 4hr	-0.0709801	0.369113
Negs-->Negs	NRCAM	Activated 4hr	-0.0833119	0.435927
Negs-->T0	NRCAM	Activated 4hr	0.0100339	0.788201
Negs-->T4	NRCAM	Activated 4hr	-0.0357776	0.615155
Negs-->T8	NRCAM	Activated 4hr	-0.0047932	0.763076
NK-->Negs	NRCAM	Activated 4hr	-0.0115517	0.812815
NK-->NK	NRCAM	Activated 4hr	-0.0612605	0.925137
NK-->T0	NRCAM	Activated 4hr	0.0699011	0.680971
NK-->T4	NRCAM	Activated 4hr	0.0347513	0.239411
NK-->T8	NRCAM	Activated 4hr	0.041259	0.36951
T0-->T0	NRCAM	Activated 4hr	-0.0490959	0.631699
T0-->T4	NRCAM	Activated 4hr	0.0102572	0.945141
T0-->T8	NRCAM	Activated 4hr	-0.0751289	0.128834
T4-->T4	NRCAM	Activated 4hr	-0.0262989	0.87363
T4-->T8	NRCAM	Activated 4hr	-0.0341818	0.429248
T8-->T8	NRCAM	Activated 4hr	-0.0243507	0.328537
B-->B	NRCAM	Resting 24hr	0.0711601	0.244407
B-->M14	NRCAM	Resting 24hr	-0.191288	0.116757
B-->Negs	NRCAM	Resting 24hr	-0.109495	0.372729
B-->NK	NRCAM	Resting 24hr	0.0962332	0.0659031
B-->T0	NRCAM	Resting 24hr	-0.0873012	0.420999
B-->T4	NRCAM	Resting 24hr	0.0475877	0.344104
B-->T8	NRCAM	Resting 24hr	0.0122076	0.975332
M14-->M14	NRCAM	Resting 24hr	0.629202	0.090202
M14-->Negs	NRCAM	Resting 24hr	0.244992	0.225794
M14-->NK	NRCAM	Resting 24hr	-0.134449	0.516104
M14-->T0	NRCAM	Resting 24hr	-0.25569	0.102894
M14-->T4	NRCAM	Resting 24hr	-0.219032	0.245006
M14-->T8	NRCAM	Resting 24hr	-0.150239	0.133082
Negs-->Negs	NRCAM	Resting 24hr	0.232487	0.636588
Negs-->T0	NRCAM	Resting 24hr	0.0387293	0.886478
Negs-->T4	NRCAM	Resting 24hr	-0.0246851	0.900254
Negs-->T8	NRCAM	Resting 24hr	-0.0375466	0.734183
NK-->Negs	NRCAM	Resting 24hr	0.0240747	0.650389
NK-->NK	NRCAM	Resting 24hr	0.0704254	0.354878
NK-->T0	NRCAM	Resting 24hr	-0.0120404	0.712984
NK-->T4	NRCAM	Resting 24hr	-0.0515011	0.726736
NK-->T8	NRCAM	Resting 24hr	-0.00988785	0.9839
T0-->T0	NRCAM	Resting 24hr	-0.280619	0.0327642
T0-->T4	NRCAM	Resting 24hr	-0.000159919	0.523855
T0-->T8	NRCAM	Resting 24hr	-0.103723	0.12621
T4-->T4	NRCAM	Resting 24hr	0.0166231	0.873364
T4-->T8	NRCAM	Resting 24hr	-0.0431028	0.261428
T8-->T8	NRCAM	Resting 24hr	-0.0351509	0.0707985
B-->B	NRCAM	Resting 4hr	0.246444	0.00267436
B-->M14	NRCAM	Resting 4hr	-0.0721465	0.844357
B-->Negs	NRCAM	Resting 4hr	0.0643259	0.637173
B-->NK	NRCAM	Resting 4hr	0.136361	0.00159346
B-->T0	NRCAM	Resting 4hr	0.170577	0.0648797
B-->T4	NRCAM	Resting 4hr	0.165423	0.000853475
B-->T8	NRCAM	Resting 4hr	0.154162	0.000189392
M14-->M14	NRCAM	Resting 4hr	0.165581	0.168086
M14-->Negs	NRCAM	Resting 4hr	-0.139208	0.272968
M14-->NK	NRCAM	Resting 4hr	-0.0338871	0.116871
M14-->T0	NRCAM	Resting 4hr	-0.146045	0.286174
M14-->T4	NRCAM	Resting 4hr	-0.111142	0.0228013
M14-->T8	NRCAM	Resting 4hr	-0.100717	0.00817814
Negs-->Negs	NRCAM	Resting 4hr	-0.0454761	0.809585
Negs-->T0	NRCAM	Resting 4hr	0.0565582	0.598452
Negs-->T4	NRCAM	Resting 4hr	-0.082145	0.102838
Negs-->T8	NRCAM	Resting 4hr	-0.0538717	0.732894
NK-->Negs	NRCAM	Resting 4hr	0.0296158	0.567862
NK-->NK	NRCAM	Resting 4hr	0.0794262	0.386943
NK-->T0	NRCAM	Resting 4hr	-0.0219078	0.795345
NK-->T4	NRCAM	Resting 4hr	0.0376859	0.269757
NK-->T8	NRCAM	Resting 4hr	-0.00151387	0.947628
T0-->T0	NRCAM	Resting 4hr	-0.0652546	0.7494
T0-->T4	NRCAM	Resting 4hr	0.0159563	0.994112
T0-->T8	NRCAM	Resting 4hr	-0.0174267	0.77294
T4-->T4	NRCAM	Resting 4hr	-0.0302115	0.698147
T4-->T8	NRCAM	Resting 4hr	-0.0423752	0.575116
T8-->T8	NRCAM	Resting 4hr	-0.00929761	0.249347
B-->B	OLR1	Activated 24hr	-0.0414757	0.907496
B-->M14	OLR1	Activated 24hr	0.20605	0.396278
B-->Negs	OLR1	Activated 24hr	-0.0911712	0.523855
B-->NK	OLR1	Activated 24hr	-0.0157043	0.444472
B-->T0	OLR1	Activated 24hr	-0.032411	0.889597
B-->T4	OLR1	Activated 24hr	0.0212769	0.9663
B-->T8	OLR1	Activated 24hr	-0.00234301	0.912629
M14-->M14	OLR1	Activated 24hr	-0.0983958	0.513088
M14-->Negs	OLR1	Activated 24hr	-0.0952169	0.998585
M14-->NK	OLR1	Activated 24hr	-0.0705155	0.831648
M14-->T0	OLR1	Activated 24hr	0.0657175	0.628588
M14-->T4	OLR1	Activated 24hr	0.122959	0.527805
M14-->T8	OLR1	Activated 24hr	0.0482787	0.513784
Negs-->Negs	OLR1	Activated 24hr	0.0626168	0.561223
Negs-->T0	OLR1	Activated 24hr	-0.0119888	0.891085
Negs-->T4	OLR1	Activated 24hr	0.0169544	0.914615
Negs-->T8	OLR1	Activated 24hr	-0.0801684	0.454078
NK-->Negs	OLR1	Activated 24hr	-0.0730454	0.205379
NK-->NK	OLR1	Activated 24hr	0.0151999	0.676859
NK-->T0	OLR1	Activated 24hr	0.00256576	0.838348
NK-->T4	OLR1	Activated 24hr	0.000476735	0.841686
NK-->T8	OLR1	Activated 24hr	-0.0361431	0.726059
T0-->T0	OLR1	Activated 24hr	0.0229724	0.828744
T0-->T4	OLR1	Activated 24hr	-0.0407783	0.453687
T0-->T8	OLR1	Activated 24hr	-0.0645146	0.129776
T4-->T4	OLR1	Activated 24hr	0.00444503	0.903991
T4-->T8	OLR1	Activated 24hr	0.0413931	0.393588
T8-->T8	OLR1	Activated 24hr	0.00671197	0.734288
B-->B	OLR1	Activated 4hr	0.0192987	0.527048
B-->M14	OLR1	Activated 4hr	0.12125	0.650568
B-->Negs	OLR1	Activated 4hr	0.0759478	0.73086
B-->NK	OLR1	Activated 4hr	0.0706581	0.285519
B-->T0	OLR1	Activated 4hr	0.0638791	0.372729
B-->T4	OLR1	Activated 4hr	0.0213041	0.497374
B-->T8	OLR1	Activated 4hr	0.0473695	0.21715
M14-->M14	OLR1	Activated 4hr	-0.0256519	0.937623
M14-->Negs	OLR1	Activated 4hr	0.00721864	0.842279
M14-->NK	OLR1	Activated 4hr	-0.0516719	0.789906
M14-->T0	OLR1	Activated 4hr	0.0524164	0.860996
M14-->T4	OLR1	Activated 4hr	0.136002	0.226768
M14-->T8	OLR1	Activated 4hr	0.0780884	0.762807
Negs-->Negs	OLR1	Activated 4hr	0.0147593	0.944569
Negs-->T0	OLR1	Activated 4hr	0.0324675	0.845667
Negs-->T4	OLR1	Activated 4hr	0.0326716	0.738699
Negs-->T8	OLR1	Activated 4hr	-0.0122809	0.995169
NK-->Negs	OLR1	Activated 4hr	0.0434991	0.757943
NK-->NK	OLR1	Activated 4hr	-0.0403068	0.761016
NK-->T0	OLR1	Activated 4hr	0.0549486	0.871368
NK-->T4	OLR1	Activated 4hr	0.0201977	0.485626
NK-->T8	OLR1	Activated 4hr	-0.0392261	0.876425
T0-->T0	OLR1	Activated 4hr	-0.11693	0.531526
T0-->T4	OLR1	Activated 4hr	-0.0664231	0.67974
T0-->T8	OLR1	Activated 4hr	-0.0743958	0.251839
T4-->T4	OLR1	Activated 4hr	-0.0106104	0.968018
T4-->T8	OLR1	Activated 4hr	-0.0613279	0.348984
T8-->T8	OLR1	Activated 4hr	-0.0138997	0.900314
B-->B	OLR1	Resting 24hr	-0.0582147	0.907496
B-->M14	OLR1	Resting 24hr	-0.0742079	0.859821
B-->Negs	OLR1	Resting 24hr	0.0348322	0.747012
B-->NK	OLR1	Resting 24hr	0.0624014	0.0591219
B-->T0	OLR1	Resting 24hr	-0.102078	0.306779
B-->T4	OLR1	Resting 24hr	0.0077446	0.76471
B-->T8	OLR1	Resting 24hr	0.0335682	0.784827
M14-->M14	OLR1	Resting 24hr	0.279119	0.508208
M14-->Negs	OLR1	Resting 24hr	0.13793	0.430556
M14-->NK	OLR1	Resting 24hr	-0.0780023	0.959413
M14-->T0	OLR1	Resting 24hr	0.0267013	0.876175
M14-->T4	OLR1	Resting 24hr	-0.0853856	0.957975
M14-->T8	OLR1	Resting 24hr	0.0507888	0.812815
Negs-->Negs	OLR1	Resting 24hr	0.225846	0.353723
Negs-->T0	OLR1	Resting 24hr	-0.0523111	0.580944
Negs-->T4	OLR1	Resting 24hr	0.00654869	0.993592
Negs-->T8	OLR1	Resting 24hr	0.0115896	0.828851
NK-->Negs	OLR1	Resting 24hr	0.00797022	0.886064
NK-->NK	OLR1	Resting 24hr	-0.0584569	0.925137
NK-->T0	OLR1	Resting 24hr	-0.12311	0.00376049
NK-->T4	OLR1	Resting 24hr	-0.051529	0.550228
NK-->T8	OLR1	Resting 24hr	-0.0356001	0.365845
T0-->T0	OLR1	Resting 24hr	-0.200167	0.453472
T0-->T4	OLR1	Resting 24hr	-0.073235	0.112627
T0-->T8	OLR1	Resting 24hr	-0.11026	0.0711092
T4-->T4	OLR1	Resting 24hr	0.0244284	0.657069
T4-->T8	OLR1	Resting 24hr	0.00700263	0.981457
T8-->T8	OLR1	Resting 24hr	0.00903525	0.720618
B-->B	OLR1	Resting 4hr	0.152901	0.497818
B-->M14	OLR1	Resting 4hr	-0.0481349	0.825615
B-->Negs	OLR1	Resting 4hr	0.0103796	0.757848
B-->NK	OLR1	Resting 4hr	-0.0872862	0.925137
B-->T0	OLR1	Resting 4hr	-0.120113	0.839414
B-->T4	OLR1	Resting 4hr	0.0227262	0.818079
B-->T8	OLR1	Resting 4hr	-0.00841465	0.993447
M14-->M14	OLR1	Resting 4hr	0.20199	0.121923
M14-->Negs	OLR1	Resting 4hr	-0.106124	0.383962
M14-->NK	OLR1	Resting 4hr	0.0966242	0.622951
M14-->T0	OLR1	Resting 4hr	-0.0410736	0.698147
[truncated: 1,137 more rows]

[truncated: 2 more sheets: Figure4_activation, Figure4_comparison]
